# Supplementary material for: Molecular characterization of megaplasmids encoding the type VI secretion system in Campylobacter jejuni isolated from chicken livers and gizzards
Source: Sci Rep. 2020 Jul 27;10:12514. doi: 10.1038/s41598-020-69155-z (PMC7385129; doi:10.1038/s41598-020-69155-z)
Supplement: Supplementary file 1 — Supplementary file1 (XLS 1465 kb) [file 41598_2020_69155_MOESM1_ESM.xls]

## Sheet: Title
Supplementary Datasets
Molecular Characterization of Megaplasmids Encoding the Type VI Secretion System in
Campylobacter jejuni Isolated from Chicken Livers and Gizzards
Daya Marasini, Anand B. Karki, John M. Bryant, Robert J. Sheaff, and Mohamed K. Fakhr

## Sheet: Table S1
Table S1. Primers used for the confirmation of the mutagenesis and complementation of hcp gene in pCJDM202 mega plasmid used in this study.
Primer combination	Expected amplicon size in wild type pCJDM202 (bp)	Expected amplicon size in mutant Δhcp3 (bp)
P1-P4	1420	1818
P1-P2	No amplicon	510
P3-P4	No amplicon	510
P5-P6	1911	2134
* Primers P1: 5’-GGCATCTTTAAGAGATAAAAAGA-3’, P2: 5’- ACCGCTTGAAATCAAACCTTGCG-3’, P3: 5’- AACATACTGCTGCTGGAACTAGC-3’, P4: 5’- ATAAAGCATATAAAACTGGTTTG-3’, P5: 5’- CTATCACTAAGTGGGTATTCGATG-3’, P6: 5’- TGCATCATCTTGGATTAATAACCC-3’, Hcp-com-F: 5’- CCCGGATCCCATCATTATTCCTTAGTA-3’, and Hcp-com-R: 5’-CCCTCTAGAATTCACGATACAATCCCA-3’.

## Sheet: Table S2
Table S2. Pangenome analysis among C. jejuni strains NCTC11168, WP2-202 and OD2-67 in Gview server. Genes found in only one strains are highlighted (NCTC11168 - yellow, WP2-202 - green, OD2-67 - blue). Blast analysis (nucleotide) was done with default setting in Gview server.
Sequence ID	File	Start	End	Product	Hit Sequence ID	Hit File	Hit Start	Hit End	Hit Product	Percent Identity
AL111168.1	NCTC11168.gbk	1	1323	Chromosomal replication initiator protein DnaA	AL111168.1	NCTC11168.gbk	1	1323	Chromosomal replication initiator protein DnaA	100
AL111168.1	NCTC11168.gbk	1	1323	Chromosomal replication initiator protein DnaA	NZ_CP014742.1	WP2-202.gbk	147552	148874	Chromosomal replication initiator protein DnaA	99.85
AL111168.1	NCTC11168.gbk	1	1323	Chromosomal replication initiator protein DnaA	NZ_CP014744.1	OD2-67.gbk	122	1306	Chromosomal replication initiator protein DnaA	99.83
AL111168.1	NCTC11168.gbk	1483	2550	DNA polymerase III beta subunit (EC 2.7.7.7)	NZ_CP014742.1	WP2-202.gbk	149034	150101	DNA polymerase III beta subunit (EC 2.7.7.7)	98.69
AL111168.1	NCTC11168.gbk	1483	2550	DNA polymerase III beta subunit (EC 2.7.7.7)	NZ_CP014744.1	OD2-67.gbk	1466	2533	DNA polymerase III beta subunit (EC 2.7.7.7)	98.69
AL111168.1	NCTC11168.gbk	1483	2550	DNA polymerase III beta subunit (EC 2.7.7.7)	AL111168.1	NCTC11168.gbk	1483	2550	DNA polymerase III beta subunit (EC 2.7.7.7)	100
AL111168.1	NCTC11168.gbk	2579	4888	DNA gyrase subunit B (EC 5.99.1.3)	NZ_CP014744.1	OD2-67.gbk	2562	4871	DNA gyrase subunit B (EC 5.99.1.3)	99.05
AL111168.1	NCTC11168.gbk	2579	4888	DNA gyrase subunit B (EC 5.99.1.3)	AL111168.1	NCTC11168.gbk	2579	4888	DNA gyrase subunit B (EC 5.99.1.3)	100
AL111168.1	NCTC11168.gbk	2579	4888	DNA gyrase subunit B (EC 5.99.1.3)	NZ_CP014742.1	WP2-202.gbk	150130	152439	DNA gyrase subunit B (EC 5.99.1.3)	99.05
AL111168.1	NCTC11168.gbk	4916	5257	putative periplasmic protein	AL111168.1	NCTC11168.gbk	4916	5257	putative periplasmic protein	100
AL111168.1	NCTC11168.gbk	4916	5257	putative periplasmic protein	NZ_CP014744.1	OD2-67.gbk	4897	5238	putative periplasmic protein	99.42
AL111168.1	NCTC11168.gbk	4916	5257	putative periplasmic protein	NZ_CP014742.1	WP2-202.gbk	152465	152806	putative periplasmic protein	99.42
AL111168.1	NCTC11168.gbk	5260	6498	putative molybdenum containing oxidoreductase	NZ_CP014744.1	OD2-67.gbk	5241	6479	putative molybdenum containing oxidoreductase	98.71
AL111168.1	NCTC11168.gbk	5260	6498	putative molybdenum containing oxidoreductase	NZ_CP014742.1	WP2-202.gbk	152809	154047	putative molybdenum containing oxidoreductase	98.71
AL111168.1	NCTC11168.gbk	5260	6498	putative molybdenum containing oxidoreductase	AL111168.1	NCTC11168.gbk	5260	6498	putative molybdenum containing oxidoreductase	100
AL111168.1	NCTC11168.gbk	6709	8010	Histidine permease YuiF	NZ_CP014742.1	WP2-202.gbk	154257	155558	Histidine permease YuiF	99.08
AL111168.1	NCTC11168.gbk	6709	8010	Histidine permease YuiF	NZ_CP014744.1	OD2-67.gbk	6689	7990	Histidine permease YuiF	99.08
AL111168.1	NCTC11168.gbk	6709	8010	Histidine permease YuiF	AL111168.1	NCTC11168.gbk	6709	8010	Histidine permease YuiF	100
AL111168.1	NCTC11168.gbk	8144	12634	Glutamate synthase [NADPH] large chain (EC 1.4.1.13)	NZ_CP014742.1	WP2-202.gbk	155692	160182	Glutamate synthase [NADPH] large chain (EC 1.4.1.13)	99.82
AL111168.1	NCTC11168.gbk	8144	12634	Glutamate synthase [NADPH] large chain (EC 1.4.1.13)	NZ_CP014744.1	OD2-67.gbk	8124	12614	Glutamate synthase [NADPH] large chain (EC 1.4.1.13)	99.82
AL111168.1	NCTC11168.gbk	8144	12634	Glutamate synthase [NADPH] large chain (EC 1.4.1.13)	AL111168.1	NCTC11168.gbk	8144	12634	Glutamate synthase [NADPH] large chain (EC 1.4.1.13)	100
AL111168.1	NCTC11168.gbk	12644	14395	FIG00469472: hypothetical protein	AL111168.1	NCTC11168.gbk	12644	14395	FIG00469472: hypothetical protein	100
AL111168.1	NCTC11168.gbk	14398	15843	Glutamate synthase [NADPH] small chain (EC 1.4.1.13)	NZ_CP014744.1	OD2-67.gbk	12624	14069	Glutamate synthase [NADPH] small chain (EC 1.4.1.13)	99.59
AL111168.1	NCTC11168.gbk	14398	15843	Glutamate synthase [NADPH] small chain (EC 1.4.1.13)	AL111168.1	NCTC11168.gbk	14398	15843	Glutamate synthase [NADPH] small chain (EC 1.4.1.13)	100
AL111168.1	NCTC11168.gbk	14398	15843	Glutamate synthase [NADPH] small chain (EC 1.4.1.13)	NZ_CP014742.1	WP2-202.gbk	160192	161637	Glutamate synthase [NADPH] small chain (EC 1.4.1.13)	99.59
AL111168.1	NCTC11168.gbk	15844	16419	Ribonuclease HII (EC 3.1.26.4)	NZ_CP014744.1	OD2-67.gbk	14070	14645	Ribonuclease HII (EC 3.1.26.4)	99.48
AL111168.1	NCTC11168.gbk	15844	16419	Ribonuclease HII (EC 3.1.26.4)	NZ_CP014742.1	WP2-202.gbk	161638	162213	Ribonuclease HII (EC 3.1.26.4)	99.48
AL111168.1	NCTC11168.gbk	15844	16419	Ribonuclease HII (EC 3.1.26.4)	AL111168.1	NCTC11168.gbk	15844	16419	Ribonuclease HII (EC 3.1.26.4)	100
AL111168.1	NCTC11168.gbk	16452	16691	Periplasmic dsDNA and ssDNA-binding protein contributing to transformation	AL111168.1	NCTC11168.gbk	16452	16691	Periplasmic dsDNA and ssDNA-binding protein contributing to transformation	100
AL111168.1	NCTC11168.gbk	16452	16691	Periplasmic dsDNA and ssDNA-binding protein contributing to transformation	NZ_CP014742.1	WP2-202.gbk	162246	162485	Periplasmic dsDNA and ssDNA-binding protein contributing to transformation	98.33
AL111168.1	NCTC11168.gbk	16452	16691	Periplasmic dsDNA and ssDNA-binding protein contributing to transformation	NZ_CP014744.1	OD2-67.gbk	14678	14917	Periplasmic dsDNA and ssDNA-binding protein contributing to transformation	98.33
AL111168.1	NCTC11168.gbk	16756	17403	Rubrerythrin	NZ_CP014742.1	WP2-202.gbk	162550	163200	Rubrerythrin	97.39
AL111168.1	NCTC11168.gbk	16756	17403	Rubrerythrin	NZ_CP014744.1	OD2-67.gbk	14982	15629	Rubrerythrin	97.84
AL111168.1	NCTC11168.gbk	16756	17403	Rubrerythrin	AL111168.1	NCTC11168.gbk	16756	17403	Rubrerythrin	100
AL111168.1	NCTC11168.gbk	17563	19239	Dihydroxy-acid dehydratase (EC 4.2.1.9)	NZ_CP014742.1	WP2-202.gbk	163360	165036	Dihydroxy-acid dehydratase (EC 4.2.1.9)	100
AL111168.1	NCTC11168.gbk	17563	19239	Dihydroxy-acid dehydratase (EC 4.2.1.9)	AL111168.1	NCTC11168.gbk	17563	19239	Dihydroxy-acid dehydratase (EC 4.2.1.9)	100
AL111168.1	NCTC11168.gbk	17563	19239	Dihydroxy-acid dehydratase (EC 4.2.1.9)	NZ_CP014744.1	OD2-67.gbk	15789	17465	Dihydroxy-acid dehydratase (EC 4.2.1.9)	100
AL111168.1	NCTC11168.gbk	19251	19775	FIG00761799: membrane protein	NZ_CP014742.1	WP2-202.gbk	165163	165444	FIG00761799: membrane protein	100
AL111168.1	NCTC11168.gbk	19251	19775	FIG00761799: membrane protein	NZ_CP014744.1	OD2-67.gbk	17592	17873	FIG00761799: membrane protein	100
AL111168.1	NCTC11168.gbk	19251	19775	FIG00761799: membrane protein	AL111168.1	NCTC11168.gbk	19251	19775	FIG00761799: membrane protein	100
AL111168.1	NCTC11168.gbk	19867	21093	HMP-PP hydrolase (pyridoxal phosphatase) Cof, detected in genetic screen for thiamin metabolic genes (PMID:15292217)	AL111168.1	NCTC11168.gbk	19867	21093	HMP-PP hydrolase (pyridoxal phosphatase) Cof, detected in genetic screen for thiamin metabolic genes (PMID:15292217)	100
AL111168.1	NCTC11168.gbk	19867	21093	HMP-PP hydrolase (pyridoxal phosphatase) Cof, detected in genetic screen for thiamin metabolic genes (PMID:15292217)	NZ_CP014744.1	OD2-67.gbk	17965	19191	HMP-PP hydrolase (pyridoxal phosphatase) Cof, detected in genetic screen for thiamin metabolic genes (PMID:15292217)	100
AL111168.1	NCTC11168.gbk	19867	21093	HMP-PP hydrolase (pyridoxal phosphatase) Cof, detected in genetic screen for thiamin metabolic genes (PMID:15292217)	NZ_CP014742.1	WP2-202.gbk	165536	166762	HMP-PP hydrolase (pyridoxal phosphatase) Cof, detected in genetic screen for thiamin metabolic genes (PMID:15292217)	100
AL111168.1	NCTC11168.gbk	21159	21833	Queuosine Biosynthesis QueC ATPase	NZ_CP014742.1	WP2-202.gbk	166838	167512	Queuosine Biosynthesis QueC ATPase	99.41
AL111168.1	NCTC11168.gbk	21159	21833	Queuosine Biosynthesis QueC ATPase	AL111168.1	NCTC11168.gbk	21159	21833	Queuosine Biosynthesis QueC ATPase	100
AL111168.1	NCTC11168.gbk	21159	21833	Queuosine Biosynthesis QueC ATPase	NZ_CP014744.1	OD2-67.gbk	19267	19941	Queuosine Biosynthesis QueC ATPase	99.41
AL111168.1	NCTC11168.gbk	21854	23380	Putative ATP /GTP binding protein	NZ_CP014742.1	WP2-202.gbk	167533	169059	Putative ATP /GTP binding protein	99.54
AL111168.1	NCTC11168.gbk	21854	23380	Putative ATP /GTP binding protein	AL111168.1	NCTC11168.gbk	21854	23380	Putative ATP /GTP binding protein	100
AL111168.1	NCTC11168.gbk	21854	23380	Putative ATP /GTP binding protein	NZ_CP014744.1	OD2-67.gbk	19962	21488	Putative ATP /GTP binding protein	99.48
AL111168.1	NCTC11168.gbk	23392	23559	small hydrophobic protein	NZ_CP014744.1	OD2-67.gbk	21500	21667	small hydrophobic protein	100
AL111168.1	NCTC11168.gbk	23392	23559	small hydrophobic protein	NZ_CP014742.1	WP2-202.gbk	169071	169238	small hydrophobic protein	100
AL111168.1	NCTC11168.gbk	23392	23559	small hydrophobic protein	AL111168.1	NCTC11168.gbk	23392	23559	small hydrophobic protein	100
AL111168.1	NCTC11168.gbk	23665	25443	MCP-domain signal transduction protein	NZ_CP014744.1	OD2-67.gbk	21773	23551	MCP-domain signal transduction protein	97.86
AL111168.1	NCTC11168.gbk	23665	25443	MCP-domain signal transduction protein	NZ_CP014742.1	WP2-202.gbk	1628948	1631050	methyl-accepting chemotaxis protein (tlpA)	83.19
AL111168.1	NCTC11168.gbk	23665	25443	MCP-domain signal transduction protein	AL111168.1	NCTC11168.gbk	1440883	1442985	methyl-accepting chemotaxis protein (tlpA)	83.19
AL111168.1	NCTC11168.gbk	23665	25443	MCP-domain signal transduction protein	NZ_CP014744.1	OD2-67.gbk	1474779	1476881	methyl-accepting chemotaxis protein (tlpA)	83.19
AL111168.1	NCTC11168.gbk	23665	25443	MCP-domain signal transduction protein	NZ_CP014742.1	WP2-202.gbk	169344	171122	MCP-domain signal transduction protein	97.86
AL111168.1	NCTC11168.gbk	23665	25443	MCP-domain signal transduction protein	AL111168.1	NCTC11168.gbk	23665	25443	MCP-domain signal transduction protein	100
AL111168.1	NCTC11168.gbk	25433	26347	Cytochrome c551 peroxidase (EC 1.11.1.5)	AL111168.1	NCTC11168.gbk	25433	26347	Cytochrome c551 peroxidase (EC 1.11.1.5)	100
AL111168.1	NCTC11168.gbk	25433	26347	Cytochrome c551 peroxidase (EC 1.11.1.5)	NZ_CP014742.1	WP2-202.gbk	171112	171393	Cytochrome c551 peroxidase (EC 1.11.1.5)	98.58
AL111168.1	NCTC11168.gbk	25433	26347	Cytochrome c551 peroxidase (EC 1.11.1.5)	NZ_CP014742.1	WP2-202.gbk	171531	172025	Cytochrome c551 peroxidase (EC 1.11.1.5)	97.75
AL111168.1	NCTC11168.gbk	25433	26347	Cytochrome c551 peroxidase (EC 1.11.1.5)	NZ_CP014744.1	OD2-67.gbk	23541	24455	Cytochrome c551 peroxidase (EC 1.11.1.5)	98.14
AL111168.1	NCTC11168.gbk	26411	27289	Fumarylacetoacetate hydrolase family protein	NZ_CP014742.1	WP2-202.gbk	172089	172967	Fumarylacetoacetate hydrolase family protein	99.43
AL111168.1	NCTC11168.gbk	26411	27289	Fumarylacetoacetate hydrolase family protein	NZ_CP014744.1	OD2-67.gbk	24519	25397	Fumarylacetoacetate hydrolase family protein	99.32
AL111168.1	NCTC11168.gbk	26411	27289	Fumarylacetoacetate hydrolase family protein	AL111168.1	NCTC11168.gbk	26411	27289	Fumarylacetoacetate hydrolase family protein	100
AL111168.1	NCTC11168.gbk	27402	28247	Pseudouridine synthase (EC 5.4.99.-)	NZ_CP014744.1	OD2-67.gbk	25510	26355	Pseudouridine synthase (EC 5.4.99.-)	96.57
AL111168.1	NCTC11168.gbk	27402	28247	Pseudouridine synthase (EC 5.4.99.-)	NZ_CP014742.1	WP2-202.gbk	173080	173925	Pseudouridine synthase (EC 5.4.99.-)	96.57
AL111168.1	NCTC11168.gbk	27402	28247	Pseudouridine synthase (EC 5.4.99.-)	AL111168.1	NCTC11168.gbk	27402	28247	Pseudouridine synthase (EC 5.4.99.-)	100
AL111168.1	NCTC11168.gbk	28382	29710	Adenylosuccinate lyase (EC 4.3.2.2)	NZ_CP014742.1	WP2-202.gbk	174060	175388	Adenylosuccinate lyase (EC 4.3.2.2)	98.12
AL111168.1	NCTC11168.gbk	28382	29710	Adenylosuccinate lyase (EC 4.3.2.2)	NZ_CP014744.1	OD2-67.gbk	26490	27818	Adenylosuccinate lyase (EC 4.3.2.2)	98.12
AL111168.1	NCTC11168.gbk	28382	29710	Adenylosuccinate lyase (EC 4.3.2.2)	AL111168.1	NCTC11168.gbk	28382	29710	Adenylosuccinate lyase (EC 4.3.2.2)	100
AL111168.1	NCTC11168.gbk	29726	32095	Ribonucleotide reductase of class Ia (aerobic), alpha subunit (EC 1.17.4.1)	AL111168.1	NCTC11168.gbk	29726	32095	Ribonucleotide reductase of class Ia (aerobic), alpha subunit (EC 1.17.4.1)	100
AL111168.1	NCTC11168.gbk	29726	32095	Ribonucleotide reductase of class Ia (aerobic), alpha subunit (EC 1.17.4.1)	NZ_CP014744.1	OD2-67.gbk	27834	30203	Ribonucleotide reductase of class Ia (aerobic), alpha subunit (EC 1.17.4.1)	98.1
AL111168.1	NCTC11168.gbk	29726	32095	Ribonucleotide reductase of class Ia (aerobic), alpha subunit (EC 1.17.4.1)	NZ_CP014742.1	WP2-202.gbk	175404	177773	Ribonucleotide reductase of class Ia (aerobic), alpha subunit (EC 1.17.4.1)	98.1
AL111168.1	NCTC11168.gbk	32134	33519	Putative transmembrane symporter	AL111168.1	NCTC11168.gbk	32134	33519	Putative transmembrane symporter	100
AL111168.1	NCTC11168.gbk	32134	33519	Putative transmembrane symporter	NZ_CP014742.1	WP2-202.gbk	177812	179197	Putative transmembrane symporter	98.92
AL111168.1	NCTC11168.gbk	32134	33519	Putative transmembrane symporter	NZ_CP014744.1	OD2-67.gbk	30242	31627	Putative transmembrane symporter	98.92
AL111168.1	NCTC11168.gbk	33639	34262	Thymidylate synthase thyX (EC 2.1.1.-)	NZ_CP014744.1	OD2-67.gbk	31747	32370	Thymidylate synthase thyX (EC 2.1.1.-)	98.56
AL111168.1	NCTC11168.gbk	33639	34262	Thymidylate synthase thyX (EC 2.1.1.-)	NZ_CP014742.1	WP2-202.gbk	179317	179940	Thymidylate synthase thyX (EC 2.1.1.-)	98.56
AL111168.1	NCTC11168.gbk	33639	34262	Thymidylate synthase thyX (EC 2.1.1.-)	AL111168.1	NCTC11168.gbk	33639	34262	Thymidylate synthase thyX (EC 2.1.1.-)	100
AL111168.1	NCTC11168.gbk	34382	36013	CTP synthase (EC 6.3.4.2)	NZ_CP014742.1	WP2-202.gbk	180060	181691	CTP synthase (EC 6.3.4.2)	99.75
AL111168.1	NCTC11168.gbk	34382	36013	CTP synthase (EC 6.3.4.2)	NZ_CP014744.1	OD2-67.gbk	32490	34121	CTP synthase (EC 6.3.4.2)	99.75
AL111168.1	NCTC11168.gbk	34382	36013	CTP synthase (EC 6.3.4.2)	AL111168.1	NCTC11168.gbk	34382	36013	CTP synthase (EC 6.3.4.2)	100
AL111168.1	NCTC11168.gbk	36000	37571	Single-stranded-DNA-specific exonuclease RecJ (EC 3.1.-.-)	AL111168.1	NCTC11168.gbk	36000	37571	Single-stranded-DNA-specific exonuclease RecJ (EC 3.1.-.-)	100
AL111168.1	NCTC11168.gbk	36000	37571	Single-stranded-DNA-specific exonuclease RecJ (EC 3.1.-.-)	NZ_CP014742.1	WP2-202.gbk	181678	183249	Single-stranded-DNA-specific exonuclease RecJ (EC 3.1.-.-)	99.62
AL111168.1	NCTC11168.gbk	36000	37571	Single-stranded-DNA-specific exonuclease RecJ (EC 3.1.-.-)	NZ_CP014744.1	OD2-67.gbk	34108	35679	Single-stranded-DNA-specific exonuclease RecJ (EC 3.1.-.-)	99.62
AL111168.1	NCTC11168.gbk	37667	38662	L-asparaginase (EC 3.5.1.1)	AL111168.1	NCTC11168.gbk	37667	38662	L-asparaginase (EC 3.5.1.1)	100
AL111168.1	NCTC11168.gbk	37667	38662	L-asparaginase (EC 3.5.1.1)	NZ_CP014744.1	OD2-67.gbk	35775	36770	L-asparaginase (EC 3.5.1.1)	99.6
AL111168.1	NCTC11168.gbk	37667	38662	L-asparaginase (EC 3.5.1.1)	NZ_CP014742.1	WP2-202.gbk	183345	184340	L-asparaginase (EC 3.5.1.1)	99.6
AL111168.1	NCTC11168.gbk	44966	46363	FIG00470890: hypothetical protein	NZ_CP014742.1	WP2-202.gbk	190612	192009	FIG00470890: hypothetical protein	98.07
AL111168.1	NCTC11168.gbk	44966	46363	FIG00470890: hypothetical protein	AL111168.1	NCTC11168.gbk	44966	46363	FIG00470890: hypothetical protein	100
AL111168.1	NCTC11168.gbk	44966	46363	FIG00470890: hypothetical protein	NZ_CP014744.1	OD2-67.gbk	43016	44413	FIG00470890: hypothetical protein	98.07
AL111168.1	NCTC11168.gbk	46424	49027	putative type IIS restriction/modification enzyme	NZ_CP014744.1	OD2-67.gbk	44474	46939	putative type IIS restriction/modification enzyme	98.17
AL111168.1	NCTC11168.gbk	46424	49027	putative type IIS restriction/modification enzyme	NZ_CP014742.1	WP2-202.gbk	192070	195783	putative type IIS restriction/modification enzyme	98.17
AL111168.1	NCTC11168.gbk	46424	49027	putative type IIS restriction/modification enzyme	AL111168.1	NCTC11168.gbk	46424	49027	putative type IIS restriction/modification enzyme	100
AL111168.1	NCTC11168.gbk	49008	50156	Putative type IIS restriction /modification enzyme, C-terminal half	NZ_CP014742.1	WP2-202.gbk	192070	195783	putative type IIS restriction/modification enzyme	90.56
AL111168.1	NCTC11168.gbk	49008	50156	Putative type IIS restriction /modification enzyme, C-terminal half	AL111168.1	NCTC11168.gbk	49008	50156	Putative type IIS restriction /modification enzyme, C-terminal half	100
AL111168.1	NCTC11168.gbk	50156	51937	FIG00732228: membrane protein	NZ_CP014744.1	OD2-67.gbk	47108	47482	FIG00732228: membrane protein	92.24
AL111168.1	NCTC11168.gbk	50156	51937	FIG00732228: membrane protein	AL111168.1	NCTC11168.gbk	50156	51937	FIG00732228: membrane protein	100
AL111168.1	NCTC11168.gbk	50156	51937	FIG00732228: membrane protein	NZ_CP014744.1	OD2-67.gbk	52945	54882	FIG00732228: membrane protein	82.46
AL111168.1	NCTC11168.gbk	50156	51937	FIG00732228: membrane protein	NZ_CP014742.1	WP2-202.gbk	195783	197303	FIG00732228: membrane protein	97.16
AL111168.1	NCTC11168.gbk	50156	51937	FIG00732228: membrane protein	NZ_CP014742.1	WP2-202.gbk	197323	199944	FIG00732228: membrane protein	82.46
AL111168.1	NCTC11168.gbk	51967	52668	PUTATIVE PERIPLASMIC PROTEIN	NZ_CP014742.1	WP2-202.gbk	199974	200675	PUTATIVE PERIPLASMIC PROTEIN	97.58
AL111168.1	NCTC11168.gbk	51967	52668	PUTATIVE PERIPLASMIC PROTEIN	NZ_CP014744.1	OD2-67.gbk	54912	55613	PUTATIVE PERIPLASMIC PROTEIN	97.58
AL111168.1	NCTC11168.gbk	51967	52668	PUTATIVE PERIPLASMIC PROTEIN	AL111168.1	NCTC11168.gbk	51967	52668	PUTATIVE PERIPLASMIC PROTEIN	100
AL111168.1	NCTC11168.gbk	52665	53867	drug resistance transporter, Bcr/CflA family	AL111168.1	NCTC11168.gbk	52665	53867	drug resistance transporter, Bcr/CflA family	100
AL111168.1	NCTC11168.gbk	52665	53867	drug resistance transporter, Bcr/CflA family	NZ_CP014744.1	OD2-67.gbk	55610	56566	Putative efflux protein	99.06
AL111168.1	NCTC11168.gbk	52665	53867	drug resistance transporter, Bcr/CflA family	NZ_CP014744.1	OD2-67.gbk	56615	56812	Putative efflux protein	98.46
AL111168.1	NCTC11168.gbk	52665	53867	drug resistance transporter, Bcr/CflA family	NZ_CP014742.1	WP2-202.gbk	200672	201874	Putative efflux protein	99
AL111168.1	NCTC11168.gbk	53970	55319	FIG00469895: hypothetical protein	NZ_CP014742.1	WP2-202.gbk	201977	203326	FIG00469895: hypothetical protein	98.59
AL111168.1	NCTC11168.gbk	53970	55319	FIG00469895: hypothetical protein	AL111168.1	NCTC11168.gbk	53970	55319	FIG00469895: hypothetical protein	100
AL111168.1	NCTC11168.gbk	53970	55319	FIG00469895: hypothetical protein	NZ_CP014744.1	OD2-67.gbk	56915	58264	FIG00469895: hypothetical protein	98.59
AL111168.1	NCTC11168.gbk	55343	56386	Cytochrome c family protein	NZ_CP014742.1	WP2-202.gbk	203350	204393	Cytochrome c family protein	98.75
AL111168.1	NCTC11168.gbk	55343	56386	Cytochrome c family protein	AL111168.1	NCTC11168.gbk	55343	56386	Cytochrome c family protein	100
AL111168.1	NCTC11168.gbk	55343	56386	Cytochrome c family protein	NZ_CP014744.1	OD2-67.gbk	58288	59331	Cytochrome c family protein	98.75
AL111168.1	NCTC11168.gbk	56564	57211	Arginine/ornithine antiporter ArcD	NZ_CP014742.1	WP2-202.gbk	204571	205218	Arginine/ornithine antiporter ArcD	99.07
AL111168.1	NCTC11168.gbk	56564	57211	Arginine/ornithine antiporter ArcD	AL111168.1	NCTC11168.gbk	56564	57211	Arginine/ornithine antiporter ArcD	100
AL111168.1	NCTC11168.gbk	56564	57211	Arginine/ornithine antiporter ArcD	NZ_CP014744.1	OD2-67.gbk	59509	60156	Arginine/ornithine antiporter ArcD	99.07
AL111168.1	NCTC11168.gbk	57211	58962	GTP-binding protein TypA/BipA	AL111168.1	NCTC11168.gbk	57211	58962	GTP-binding protein TypA/BipA	100
AL111168.1	NCTC11168.gbk	57211	58962	GTP-binding protein TypA/BipA	NZ_CP014742.1	WP2-202.gbk	205218	206969	GTP-binding protein TypA/BipA	100
AL111168.1	NCTC11168.gbk	57211	58962	GTP-binding protein TypA/BipA	NZ_CP014744.1	OD2-67.gbk	60156	61907	GTP-binding protein TypA/BipA	100
AL111168.1	NCTC11168.gbk	59154	59477	FIG00470053: hypothetical protein	AL111168.1	NCTC11168.gbk	59154	59477	FIG00470053: hypothetical protein	100
AL111168.1	NCTC11168.gbk	59154	59477	FIG00470053: hypothetical protein	NZ_CP014742.1	WP2-202.gbk	207161	207484	FIG00470053: hypothetical protein	99.69
AL111168.1	NCTC11168.gbk	59154	59477	FIG00470053: hypothetical protein	NZ_CP014744.1	OD2-67.gbk	62099	62422	FIG00470053: hypothetical protein	99.69
AL111168.1	NCTC11168.gbk	59496	61289	Flagellar hook-length control protein FliK	NZ_CP014742.1	WP2-202.gbk	207503	209293	Flagellar hook-length control protein FliK	99.72
AL111168.1	NCTC11168.gbk	59496	61289	Flagellar hook-length control protein FliK	AL111168.1	NCTC11168.gbk	59496	61289	Flagellar hook-length control protein FliK	100
AL111168.1	NCTC11168.gbk	59496	61289	Flagellar hook-length control protein FliK	NZ_CP014744.1	OD2-67.gbk	62441	64231	Flagellar hook-length control protein FliK	99.72
AL111168.1	NCTC11168.gbk	61343	62227	Flagellar basal-body rod modification protein FlgD	AL111168.1	NCTC11168.gbk	61343	62227	Flagellar basal-body rod modification protein FlgD	100
AL111168.1	NCTC11168.gbk	61343	62227	Flagellar basal-body rod modification protein FlgD	NZ_CP014744.1	OD2-67.gbk	64285	65169	Flagellar basal-body rod modification protein FlgD	100
AL111168.1	NCTC11168.gbk	61343	62227	Flagellar basal-body rod modification protein FlgD	NZ_CP014742.1	WP2-202.gbk	209347	210231	Flagellar basal-body rod modification protein FlgD	100
AL111168.1	NCTC11168.gbk	62234	63868	Flagellar hook protein FlgE	AL111168.1	NCTC11168.gbk	62234	63868	Flagellar hook protein FlgE	100
AL111168.1	NCTC11168.gbk	62234	63868	Flagellar hook protein FlgE	NZ_CP014742.1	WP2-202.gbk	210238	211872	Flagellar hook protein FlgE	99.88
AL111168.1	NCTC11168.gbk	62234	63868	Flagellar hook protein FlgE	NZ_CP014744.1	OD2-67.gbk	65176	66810	Flagellar hook protein FlgE	99.88
AL111168.1	NCTC11168.gbk	63872	65743	FIG00470070: hypothetical protein	NZ_CP014744.1	OD2-67.gbk	66814	68685	FIG00470070: hypothetical protein	99.95
AL111168.1	NCTC11168.gbk	63872	65743	FIG00470070: hypothetical protein	NZ_CP014742.1	WP2-202.gbk	211876	213747	FIG00470070: hypothetical protein	99.95
AL111168.1	NCTC11168.gbk	63872	65743	FIG00470070: hypothetical protein	AL111168.1	NCTC11168.gbk	63872	65743	FIG00470070: hypothetical protein	100
AL111168.1	NCTC11168.gbk	65744	66466	Hemerythrin-like iron-binding protein	NZ_CP014742.1	WP2-202.gbk	213704	214468	Hemerythrin-like iron-binding protein	99.16
AL111168.1	NCTC11168.gbk	65744	66466	Hemerythrin-like iron-binding protein	NZ_CP014744.1	OD2-67.gbk	68642	69406	Hemerythrin-like iron-binding protein	99.16
AL111168.1	NCTC11168.gbk	65744	66466	Hemerythrin-like iron-binding protein	AL111168.1	NCTC11168.gbk	65744	66466	Hemerythrin-like iron-binding protein	100
AL111168.1	NCTC11168.gbk	66982	67116	hypothetical protein	AL111168.1	NCTC11168.gbk	66982	67116	hypothetical protein	100
AL111168.1	NCTC11168.gbk	67734	67958	C4-dicarboxylate transporter	NZ_CP014742.1	WP2-202.gbk	215654	215839	C4-dicarboxylate transporter	98.9
AL111168.1	NCTC11168.gbk	67734	67958	C4-dicarboxylate transporter	AL111168.1	NCTC11168.gbk	67734	67958	C4-dicarboxylate transporter	100
AL111168.1	NCTC11168.gbk	67734	67958	C4-dicarboxylate transporter	NZ_CP014744.1	OD2-67.gbk	70592	70777	C4-dicarboxylate transporter	98.9
AL111168.1	NCTC11168.gbk	67969	68136	C4-dicarboxylate transporter	NZ_CP014742.1	WP2-202.gbk	215850	216017	C4-dicarboxylate transporter	99.4
AL111168.1	NCTC11168.gbk	67969	68136	C4-dicarboxylate transporter	NZ_CP014744.1	OD2-67.gbk	70788	70955	C4-dicarboxylate transporter	99.4
AL111168.1	NCTC11168.gbk	67969	68136	C4-dicarboxylate transporter	AL111168.1	NCTC11168.gbk	67969	68136	C4-dicarboxylate transporter	100
AL111168.1	NCTC11168.gbk	68155	68271	hypothetical protein	AL111168.1	NCTC11168.gbk	68155	68271	hypothetical protein	100
AL111168.1	NCTC11168.gbk	68259	68504	2-oxoglutarate/malate translocator	AL111168.1	NCTC11168.gbk	68259	68504	2-oxoglutarate/malate translocator	100
AL111168.1	NCTC11168.gbk	68259	68504	2-oxoglutarate/malate translocator	NZ_CP014744.1	OD2-67.gbk	71071	71322	2-oxoglutarate/malate translocator	98.35
AL111168.1	NCTC11168.gbk	68259	68504	2-oxoglutarate/malate translocator	NZ_CP014742.1	WP2-202.gbk	216133	216384	2-oxoglutarate/malate translocator	98.35
AL111168.1	NCTC11168.gbk	68532	69548	tRNA-specific 2-thiouridylase MnmA	NZ_CP014744.1	OD2-67.gbk	71350	72366	tRNA-specific 2-thiouridylase MnmA	98.62
AL111168.1	NCTC11168.gbk	68532	69548	tRNA-specific 2-thiouridylase MnmA	AL111168.1	NCTC11168.gbk	68532	69548	tRNA-specific 2-thiouridylase MnmA	100
AL111168.1	NCTC11168.gbk	68532	69548	tRNA-specific 2-thiouridylase MnmA	NZ_CP014742.1	WP2-202.gbk	216412	217428	tRNA-specific 2-thiouridylase MnmA	98.62
AL111168.1	NCTC11168.gbk	69548	70153	Predicted Rossmann fold nucleotide-binding protein, possible lysine decarboxylase	AL111168.1	NCTC11168.gbk	69548	70153	Predicted Rossmann fold nucleotide-binding protein, possible lysine decarboxylase	100
AL111168.1	NCTC11168.gbk	69548	70153	Predicted Rossmann fold nucleotide-binding protein, possible lysine decarboxylase	NZ_CP014744.1	OD2-67.gbk	72366	72971	Predicted Rossmann fold nucleotide-binding protein, possible lysine decarboxylase	99.67
AL111168.1	NCTC11168.gbk	69548	70153	Predicted Rossmann fold nucleotide-binding protein, possible lysine decarboxylase	NZ_CP014742.1	WP2-202.gbk	217428	218033	Predicted Rossmann fold nucleotide-binding protein, possible lysine decarboxylase	99.67
AL111168.1	NCTC11168.gbk	70274	71062	FIG00470039: hypothetical protein	NZ_CP014744.1	OD2-67.gbk	125968	126657	FIG00470444: hypothetical protein	85.58
AL111168.1	NCTC11168.gbk	70274	71062	FIG00470039: hypothetical protein	NZ_CP014742.1	WP2-202.gbk	218297	218941	FIG00470039: hypothetical protein	99.85
AL111168.1	NCTC11168.gbk	70274	71062	FIG00470039: hypothetical protein	AL111168.1	NCTC11168.gbk	70274	71062	FIG00470039: hypothetical protein	100
AL111168.1	NCTC11168.gbk	70274	71062	FIG00470039: hypothetical protein	NZ_CP014742.1	WP2-202.gbk	272668	273357	FIG00470444: hypothetical protein	85.58
AL111168.1	NCTC11168.gbk	70274	71062	FIG00470039: hypothetical protein	AL111168.1	NCTC11168.gbk	124789	125478	FIG00470444: hypothetical protein	85.58
AL111168.1	NCTC11168.gbk	71155	71571	FIG00470281: hypothetical protein	AL111168.1	NCTC11168.gbk	71155	71571	FIG00470281: hypothetical protein	100
AL111168.1	NCTC11168.gbk	71155	71571	FIG00470281: hypothetical protein	NZ_CP014742.1	WP2-202.gbk	219034	219450	FIG00470281: hypothetical protein	99.76
AL111168.1	NCTC11168.gbk	72005	72859	FIG00638667: hypothetical protein	AL111168.1	NCTC11168.gbk	72005	72859	FIG00638667: hypothetical protein	100
AL111168.1	NCTC11168.gbk	72005	72859	FIG00638667: hypothetical protein	NZ_CP014742.1	WP2-202.gbk	219884	220738	FIG00638667: hypothetical protein	99.88
AL111168.1	NCTC11168.gbk	72005	72859	FIG00638667: hypothetical protein	NZ_CP014744.1	OD2-67.gbk	73198	74052	FIG00638667: hypothetical protein	99.88
AL111168.1	NCTC11168.gbk	72844	73443	FIG00638667: hypothetical protein	AL111168.1	NCTC11168.gbk	72844	73443	FIG00638667: hypothetical protein	100
AL111168.1	NCTC11168.gbk	72844	73443	FIG00638667: hypothetical protein	NZ_CP014742.1	WP2-202.gbk	220723	221322	FIG00638667: hypothetical protein	100
AL111168.1	NCTC11168.gbk	72844	73443	FIG00638667: hypothetical protein	NZ_CP014744.1	OD2-67.gbk	74037	74636	FIG00638667: hypothetical protein	100
AL111168.1	NCTC11168.gbk	73492	74334	Flagellar motor switch protein FliN	NZ_CP014744.1	OD2-67.gbk	74685	75527	Flagellar motor switch protein FliN	99.88
AL111168.1	NCTC11168.gbk	73492	74334	Flagellar motor switch protein FliN	NZ_CP014742.1	WP2-202.gbk	221371	222213	Flagellar motor switch protein FliN	99.88
AL111168.1	NCTC11168.gbk	73492	74334	Flagellar motor switch protein FliN	AL111168.1	NCTC11168.gbk	73492	74334	Flagellar motor switch protein FliN	100
AL111168.1	NCTC11168.gbk	74331	75410	Flagellar motor switch protein FliM	AL111168.1	NCTC11168.gbk	74331	75410	Flagellar motor switch protein FliM	100
AL111168.1	NCTC11168.gbk	74331	75410	Flagellar motor switch protein FliM	NZ_CP014744.1	OD2-67.gbk	75524	76603	Flagellar motor switch protein FliM	100
AL111168.1	NCTC11168.gbk	74331	75410	Flagellar motor switch protein FliM	NZ_CP014742.1	WP2-202.gbk	222210	223289	Flagellar motor switch protein FliM	100
AL111168.1	NCTC11168.gbk	75410	76102	RNA polymerase sigma factor for flagellar operon	NZ_CP014742.1	WP2-202.gbk	223289	223981	RNA polymerase sigma factor for flagellar operon	100
AL111168.1	NCTC11168.gbk	75410	76102	RNA polymerase sigma factor for flagellar operon	NZ_CP014744.1	OD2-67.gbk	76603	77295	RNA polymerase sigma factor for flagellar operon	100
AL111168.1	NCTC11168.gbk	75410	76102	RNA polymerase sigma factor for flagellar operon	AL111168.1	NCTC11168.gbk	75410	76102	RNA polymerase sigma factor for flagellar operon	100
AL111168.1	NCTC11168.gbk	76083	76439	Motility integral membrane protein	NZ_CP014742.1	WP2-202.gbk	223962	224318	Motility integral membrane protein	100
AL111168.1	NCTC11168.gbk	76083	76439	Motility integral membrane protein	AL111168.1	NCTC11168.gbk	76083	76439	Motility integral membrane protein	100
AL111168.1	NCTC11168.gbk	76083	76439	Motility integral membrane protein	NZ_CP014744.1	OD2-67.gbk	77276	77632	Motility integral membrane protein	100
AL111168.1	NCTC11168.gbk	76458	77324	Flagellar synthesis regulator FleN	NZ_CP014742.1	WP2-202.gbk	224337	225203	Flagellar synthesis regulator FleN	100
AL111168.1	NCTC11168.gbk	76458	77324	Flagellar synthesis regulator FleN	NZ_CP014744.1	OD2-67.gbk	77651	78517	Flagellar synthesis regulator FleN	100
AL111168.1	NCTC11168.gbk	76458	77324	Flagellar synthesis regulator FleN	AL111168.1	NCTC11168.gbk	76458	77324	Flagellar synthesis regulator FleN	100
AL111168.1	NCTC11168.gbk	77317	78771	Flagellar biosynthesis protein FlhF	AL111168.1	NCTC11168.gbk	77317	78771	Flagellar biosynthesis protein FlhF	100
AL111168.1	NCTC11168.gbk	77317	78771	Flagellar biosynthesis protein FlhF	NZ_CP014742.1	WP2-202.gbk	225196	226650	Flagellar biosynthesis protein FlhF	100
AL111168.1	NCTC11168.gbk	77317	78771	Flagellar biosynthesis protein FlhF	NZ_CP014744.1	OD2-67.gbk	78510	79964	Flagellar biosynthesis protein FlhF	100
AL111168.1	NCTC11168.gbk	78781	79254	2-amino-4-hydroxy-6- hydroxymethyldihydropteridine pyrophosphokinase (EC 2.7.6.3)	AL111168.1	NCTC11168.gbk	78781	79254	2-amino-4-hydroxy-6- hydroxymethyldihydropteridine pyrophosphokinase (EC 2.7.6.3)	100
AL111168.1	NCTC11168.gbk	78781	79254	2-amino-4-hydroxy-6- hydroxymethyldihydropteridine pyrophosphokinase (EC 2.7.6.3)	NZ_CP014744.1	OD2-67.gbk	79974	80447	2-amino-4-hydroxy-6- hydroxymethyldihydropteridine pyrophosphokinase (EC 2.7.6.3)	100
AL111168.1	NCTC11168.gbk	78781	79254	2-amino-4-hydroxy-6- hydroxymethyldihydropteridine pyrophosphokinase (EC 2.7.6.3)	NZ_CP014742.1	WP2-202.gbk	226660	227133	2-amino-4-hydroxy-6- hydroxymethyldihydropteridine pyrophosphokinase (EC 2.7.6.3)	100
AL111168.1	NCTC11168.gbk	79257	79736	3-dehydroquinate dehydratase II (EC 4.2.1.10)	AL111168.1	NCTC11168.gbk	79257	79736	3-dehydroquinate dehydratase II (EC 4.2.1.10)	100
AL111168.1	NCTC11168.gbk	79257	79736	3-dehydroquinate dehydratase II (EC 4.2.1.10)	NZ_CP014744.1	OD2-67.gbk	80450	80929	3-dehydroquinate dehydratase II (EC 4.2.1.10)	100
AL111168.1	NCTC11168.gbk	79257	79736	3-dehydroquinate dehydratase II (EC 4.2.1.10)	NZ_CP014742.1	WP2-202.gbk	227136	227615	3-dehydroquinate dehydratase II (EC 4.2.1.10)	100
AL111168.1	NCTC11168.gbk	79827	81056	BOX elements	NZ_CP014744.1	OD2-67.gbk	81020	82249	BOX elements	100
AL111168.1	NCTC11168.gbk	79827	81056	BOX elements	NZ_CP014742.1	WP2-202.gbk	227706	228935	BOX elements	99.92
AL111168.1	NCTC11168.gbk	79827	81056	BOX elements	AL111168.1	NCTC11168.gbk	79827	81056	BOX elements	100
AL111168.1	NCTC11168.gbk	81044	81940	protease IV (PspA)	AL111168.1	NCTC11168.gbk	81044	81940	protease IV (PspA)	100
AL111168.1	NCTC11168.gbk	81044	81940	protease IV (PspA)	NZ_CP014744.1	OD2-67.gbk	82237	83133	protease IV (PspA)	100
AL111168.1	NCTC11168.gbk	81044	81940	protease IV (PspA)	NZ_CP014742.1	WP2-202.gbk	228923	229819	protease IV (PspA)	100
AL111168.1	NCTC11168.gbk	82019	83050	FIG00469778: hypothetical protein	AL111168.1	NCTC11168.gbk	82019	83050	FIG00469778: hypothetical protein	100
AL111168.1	NCTC11168.gbk	82019	83050	FIG00469778: hypothetical protein	NZ_CP014742.1	WP2-202.gbk	230034	230930	FIG00469778: hypothetical protein	99.89
AL111168.1	NCTC11168.gbk	82019	83050	FIG00469778: hypothetical protein	NZ_CP014744.1	OD2-67.gbk	83212	84243	FIG00469778: hypothetical protein	99.9
AL111168.1	NCTC11168.gbk	82019	83050	FIG00469778: hypothetical protein	NZ_CP014742.1	WP2-202.gbk	229898	230032	FIG00469778: hypothetical protein	100
AL111168.1	NCTC11168.gbk	83292	83642	Hemerythrin-like iron-binding protein	AL111168.1	NCTC11168.gbk	83292	83642	Hemerythrin-like iron-binding protein	100
AL111168.1	NCTC11168.gbk	83292	83642	Hemerythrin-like iron-binding protein	NZ_CP014744.1	OD2-67.gbk	84485	84835	Hemerythrin-like iron-binding protein	100
AL111168.1	NCTC11168.gbk	83292	83642	Hemerythrin-like iron-binding protein	NZ_CP014742.1	WP2-202.gbk	231172	231522	Hemerythrin-like iron-binding protein	100
AL111168.1	NCTC11168.gbk	83618	83857	Hemerythrin-like iron-binding protein	AL111168.1	NCTC11168.gbk	83618	83857	Hemerythrin-like iron-binding protein	100
AL111168.1	NCTC11168.gbk	83618	83857	Hemerythrin-like iron-binding protein	NZ_CP014744.1	OD2-67.gbk	84811	85050	Hemerythrin-like iron-binding protein	100
AL111168.1	NCTC11168.gbk	83618	83857	Hemerythrin-like iron-binding protein	NZ_CP014742.1	WP2-202.gbk	231498	231737	Hemerythrin-like iron-binding protein	100
AL111168.1	NCTC11168.gbk	84087	84743	Predicted L-lactate dehydrogenase, hypothetical protein subunit YkgG	AL111168.1	NCTC11168.gbk	84087	84743	Predicted L-lactate dehydrogenase, hypothetical protein subunit YkgG	100
AL111168.1	NCTC11168.gbk	84087	84743	Predicted L-lactate dehydrogenase, hypothetical protein subunit YkgG	NZ_CP014742.1	WP2-202.gbk	231967	232623	Predicted L-lactate dehydrogenase, hypothetical protein subunit YkgG	100
AL111168.1	NCTC11168.gbk	84087	84743	Predicted L-lactate dehydrogenase, hypothetical protein subunit YkgG	NZ_CP014744.1	OD2-67.gbk	85280	85936	Predicted L-lactate dehydrogenase, hypothetical protein subunit YkgG	100
AL111168.1	NCTC11168.gbk	84736	86175	Predicted L-lactate dehydrogenase, Iron-sulfur cluster-binding subunit YkgF	NZ_CP014744.1	OD2-67.gbk	85929	87368	Predicted L-lactate dehydrogenase, Iron-sulfur cluster-binding subunit YkgF	100
AL111168.1	NCTC11168.gbk	84736	86175	Predicted L-lactate dehydrogenase, Iron-sulfur cluster-binding subunit YkgF	NZ_CP014742.1	WP2-202.gbk	232616	234055	Predicted L-lactate dehydrogenase, Iron-sulfur cluster-binding subunit YkgF	100
AL111168.1	NCTC11168.gbk	84736	86175	Predicted L-lactate dehydrogenase, Iron-sulfur cluster-binding subunit YkgF	AL111168.1	NCTC11168.gbk	84736	86175	Predicted L-lactate dehydrogenase, Iron-sulfur cluster-binding subunit YkgF	100
AL111168.1	NCTC11168.gbk	86172	86912	Predicted L-lactate dehydrogenase, Fe-S oxidoreductase subunit YkgE	NZ_CP014742.1	WP2-202.gbk	234052	234792	Predicted L-lactate dehydrogenase, Fe-S oxidoreductase subunit YkgE	99.87
AL111168.1	NCTC11168.gbk	86172	86912	Predicted L-lactate dehydrogenase, Fe-S oxidoreductase subunit YkgE	NZ_CP014744.1	OD2-67.gbk	87365	88105	Predicted L-lactate dehydrogenase, Fe-S oxidoreductase subunit YkgE	99.87
AL111168.1	NCTC11168.gbk	86172	86912	Predicted L-lactate dehydrogenase, Fe-S oxidoreductase subunit YkgE	AL111168.1	NCTC11168.gbk	86172	86912	Predicted L-lactate dehydrogenase, Fe-S oxidoreductase subunit YkgE	100
AL111168.1	NCTC11168.gbk	87036	88718	L-lactate permease	AL111168.1	NCTC11168.gbk	87036	88718	L-lactate permease	100
AL111168.1	NCTC11168.gbk	87036	88718	L-lactate permease	NZ_CP014744.1	OD2-67.gbk	88229	89911	L-lactate permease	99.88
AL111168.1	NCTC11168.gbk	87036	88718	L-lactate permease	NZ_CP014742.1	WP2-202.gbk	234916	236598	L-lactate permease	99.88
AL111168.1	NCTC11168.gbk	88890	89459	Cytolethal distending toxin subunit C	NZ_CP014744.1	OD2-67.gbk	90083	90652	Cytolethal distending toxin subunit C	100
AL111168.1	NCTC11168.gbk	88890	89459	Cytolethal distending toxin subunit C	AL111168.1	NCTC11168.gbk	88890	89459	Cytolethal distending toxin subunit C	100
AL111168.1	NCTC11168.gbk	88890	89459	Cytolethal distending toxin subunit C	NZ_CP014742.1	WP2-202.gbk	236770	237339	Cytolethal distending toxin subunit C	100
AL111168.1	NCTC11168.gbk	89470	90267	Cytolethal distending toxin subunit B	NZ_CP014744.1	OD2-67.gbk	90663	91460	Cytolethal distending toxin subunit B	100
AL111168.1	NCTC11168.gbk	89470	90267	Cytolethal distending toxin subunit B	AL111168.1	NCTC11168.gbk	89470	90267	Cytolethal distending toxin subunit B	100
AL111168.1	NCTC11168.gbk	89470	90267	Cytolethal distending toxin subunit B	NZ_CP014742.1	WP2-202.gbk	237350	238147	Cytolethal distending toxin subunit B	100
AL111168.1	NCTC11168.gbk	90264	91070	Cytolethal distending toxin subunit A	NZ_CP014744.1	OD2-67.gbk	91457	92263	Cytolethal distending toxin subunit A	100
AL111168.1	NCTC11168.gbk	90264	91070	Cytolethal distending toxin subunit A	AL111168.1	NCTC11168.gbk	90264	91070	Cytolethal distending toxin subunit A	100
AL111168.1	NCTC11168.gbk	90264	91070	Cytolethal distending toxin subunit A	NZ_CP014742.1	WP2-202.gbk	238144	238950	Cytolethal distending toxin subunit A	100
AL111168.1	NCTC11168.gbk	91183	91416	Arginine/ornithine antiporter ArcD	AL111168.1	NCTC11168.gbk	91183	91416	Arginine/ornithine antiporter ArcD	100
AL111168.1	NCTC11168.gbk	91183	91416	Arginine/ornithine antiporter ArcD	NZ_CP014742.1	WP2-202.gbk	239063	239296	Arginine/ornithine antiporter ArcD	100
AL111168.1	NCTC11168.gbk	91183	91416	Arginine/ornithine antiporter ArcD	NZ_CP014744.1	OD2-67.gbk	92376	92609	Arginine/ornithine antiporter ArcD	100
AL111168.1	NCTC11168.gbk	91417	92979	Cytochrome d ubiquinol oxidase subunit I (EC 1.10.3.-)	NZ_CP014744.1	OD2-67.gbk	92610	94172	Cytochrome d ubiquinol oxidase subunit I (EC 1.10.3.-)	99.94
AL111168.1	NCTC11168.gbk	91417	92979	Cytochrome d ubiquinol oxidase subunit I (EC 1.10.3.-)	AL111168.1	NCTC11168.gbk	91417	92979	Cytochrome d ubiquinol oxidase subunit I (EC 1.10.3.-)	100
AL111168.1	NCTC11168.gbk	91417	92979	Cytochrome d ubiquinol oxidase subunit I (EC 1.10.3.-)	NZ_CP014742.1	WP2-202.gbk	239297	240859	Cytochrome d ubiquinol oxidase subunit I (EC 1.10.3.-)	99.94
AL111168.1	NCTC11168.gbk	92979	94103	Cytochrome d ubiquinol oxidase subunit II (EC 1.10.3.-)	NZ_CP014744.1	OD2-67.gbk	94172	95296	Cytochrome d ubiquinol oxidase subunit II (EC 1.10.3.-)	100
AL111168.1	NCTC11168.gbk	92979	94103	Cytochrome d ubiquinol oxidase subunit II (EC 1.10.3.-)	AL111168.1	NCTC11168.gbk	92979	94103	Cytochrome d ubiquinol oxidase subunit II (EC 1.10.3.-)	100
AL111168.1	NCTC11168.gbk	92979	94103	Cytochrome d ubiquinol oxidase subunit II (EC 1.10.3.-)	NZ_CP014742.1	WP2-202.gbk	240859	241983	Cytochrome d ubiquinol oxidase subunit II (EC 1.10.3.-)	100
AL111168.1	NCTC11168.gbk	94297	94992	Aspartate racemase (EC 5.1.1.13)	AL111168.1	NCTC11168.gbk	94297	94992	Aspartate racemase (EC 5.1.1.13)	100
AL111168.1	NCTC11168.gbk	94297	94992	Aspartate racemase (EC 5.1.1.13)	NZ_CP014744.1	OD2-67.gbk	95490	96185	Aspartate racemase (EC 5.1.1.13)	100
AL111168.1	NCTC11168.gbk	94297	94992	Aspartate racemase (EC 5.1.1.13)	NZ_CP014742.1	WP2-202.gbk	242177	242872	Aspartate racemase (EC 5.1.1.13)	100
AL111168.1	NCTC11168.gbk	95108	95803	Uracil-DNA glycosylase, family 1	AL111168.1	NCTC11168.gbk	95108	95803	Uracil-DNA glycosylase, family 1	100
AL111168.1	NCTC11168.gbk	95108	95803	Uracil-DNA glycosylase, family 1	NZ_CP014742.1	WP2-202.gbk	242988	243683	Uracil-DNA glycosylase, family 1	100
AL111168.1	NCTC11168.gbk	95108	95803	Uracil-DNA glycosylase, family 1	NZ_CP014744.1	OD2-67.gbk	96301	96996	Uracil-DNA glycosylase, family 1	100
AL111168.1	NCTC11168.gbk	96074	97480	Aspartate ammonia-lyase (EC 4.3.1.1)	NZ_CP014742.1	WP2-202.gbk	243954	245360	Aspartate ammonia-lyase (EC 4.3.1.1)	100
AL111168.1	NCTC11168.gbk	96074	97480	Aspartate ammonia-lyase (EC 4.3.1.1)	AL111168.1	NCTC11168.gbk	96074	97480	Aspartate ammonia-lyase (EC 4.3.1.1)	100
AL111168.1	NCTC11168.gbk	96074	97480	Aspartate ammonia-lyase (EC 4.3.1.1)	NZ_CP014744.1	OD2-67.gbk	97267	97665	Aspartate ammonia-lyase (EC 4.3.1.1)	100
AL111168.1	NCTC11168.gbk	96074	97480	Aspartate ammonia-lyase (EC 4.3.1.1)	NZ_CP014744.1	OD2-67.gbk	97710	98660	Aspartate ammonia-lyase (EC 4.3.1.1)	100
AL111168.1	NCTC11168.gbk	97496	98833	Anaerobic C4-dicarboxylate membrane transporter DcuA	NZ_CP014742.1	WP2-202.gbk	245376	246713	Anaerobic C4-dicarboxylate membrane transporter DcuA	100
AL111168.1	NCTC11168.gbk	97496	98833	Anaerobic C4-dicarboxylate membrane transporter DcuA	AL111168.1	NCTC11168.gbk	97496	98833	Anaerobic C4-dicarboxylate membrane transporter DcuA	100
AL111168.1	NCTC11168.gbk	97496	98833	Anaerobic C4-dicarboxylate membrane transporter DcuA	NZ_CP014744.1	OD2-67.gbk	98676	100013	Anaerobic C4-dicarboxylate membrane transporter DcuA	100
AL111168.1	NCTC11168.gbk	98941	100302	FIG00545237: hypothetical protein	NZ_CP014744.1	OD2-67.gbk	100121	101482	FIG00545237: hypothetical protein	100
AL111168.1	NCTC11168.gbk	98941	100302	FIG00545237: hypothetical protein	NZ_CP014742.1	WP2-202.gbk	246821	248182	FIG00545237: hypothetical protein	100
AL111168.1	NCTC11168.gbk	98941	100302	FIG00545237: hypothetical protein	AL111168.1	NCTC11168.gbk	98941	100302	FIG00545237: hypothetical protein	100
AL111168.1	NCTC11168.gbk	100312	100680	FIG00545237: hypothetical protein	NZ_CP014744.1	OD2-67.gbk	101492	101860	FIG00545237: hypothetical protein	100
AL111168.1	NCTC11168.gbk	100312	100680	FIG00545237: hypothetical protein	AL111168.1	NCTC11168.gbk	100312	100680	FIG00545237: hypothetical protein	100
AL111168.1	NCTC11168.gbk	100312	100680	FIG00545237: hypothetical protein	NZ_CP014742.1	WP2-202.gbk	248192	248560	FIG00545237: hypothetical protein	100
AL111168.1	NCTC11168.gbk	100704	101327	FIG00545237: hypothetical protein	AL111168.1	NCTC11168.gbk	100704	101327	FIG00545237: hypothetical protein	100
AL111168.1	NCTC11168.gbk	100704	101327	FIG00545237: hypothetical protein	NZ_CP014742.1	WP2-202.gbk	248584	249207	FIG00545237: hypothetical protein	100
AL111168.1	NCTC11168.gbk	100704	101327	FIG00545237: hypothetical protein	NZ_CP014744.1	OD2-67.gbk	101884	102507	FIG00545237: hypothetical protein	100
AL111168.1	NCTC11168.gbk	101410	102747	FIG00638667: hypothetical protein	AL111168.1	NCTC11168.gbk	101410	102747	FIG00638667: hypothetical protein	100
AL111168.1	NCTC11168.gbk	101410	102747	FIG00638667: hypothetical protein	NZ_CP014744.1	OD2-67.gbk	102590	103927	FIG00638667: hypothetical protein	99.93
AL111168.1	NCTC11168.gbk	101410	102747	FIG00638667: hypothetical protein	NZ_CP014742.1	WP2-202.gbk	249290	250627	FIG00638667: hypothetical protein	99.93
AL111168.1	NCTC11168.gbk	102757	103959	FIG00638667: hypothetical protein	AL111168.1	NCTC11168.gbk	102757	103959	FIG00638667: hypothetical protein	100
AL111168.1	NCTC11168.gbk	102757	103959	FIG00638667: hypothetical protein	NZ_CP014742.1	WP2-202.gbk	250637	251839	FIG00638667: hypothetical protein	100
AL111168.1	NCTC11168.gbk	102757	103959	FIG00638667: hypothetical protein	NZ_CP014744.1	OD2-67.gbk	103937	105139	FIG00638667: hypothetical protein	100
AL111168.1	NCTC11168.gbk	104118	104426	LSU ribosomal protein L21p	NZ_CP014744.1	OD2-67.gbk	105298	105606	LSU ribosomal protein L21p	100
AL111168.1	NCTC11168.gbk	104118	104426	LSU ribosomal protein L21p	AL111168.1	NCTC11168.gbk	104118	104426	LSU ribosomal protein L21p	100
AL111168.1	NCTC11168.gbk	104118	104426	LSU ribosomal protein L21p	NZ_CP014742.1	WP2-202.gbk	251998	252306	LSU ribosomal protein L21p	100
AL111168.1	NCTC11168.gbk	104437	104691	LSU ribosomal protein L27p	AL111168.1	NCTC11168.gbk	104437	104691	LSU ribosomal protein L27p	100
AL111168.1	NCTC11168.gbk	104437	104691	LSU ribosomal protein L27p	NZ_CP014744.1	OD2-67.gbk	105617	105871	LSU ribosomal protein L27p	100
AL111168.1	NCTC11168.gbk	104437	104691	LSU ribosomal protein L27p	NZ_CP014742.1	WP2-202.gbk	252317	252571	LSU ribosomal protein L27p	100
AL111168.1	NCTC11168.gbk	104798	105850	GTP-binding protein Obg	NZ_CP014742.1	WP2-202.gbk	252678	253730	GTP-binding protein Obg	100
AL111168.1	NCTC11168.gbk	104798	105850	GTP-binding protein Obg	NZ_CP014744.1	OD2-67.gbk	105978	107030	GTP-binding protein Obg	100
AL111168.1	NCTC11168.gbk	104798	105850	GTP-binding protein Obg	AL111168.1	NCTC11168.gbk	104798	105850	GTP-binding protein Obg	100
AL111168.1	NCTC11168.gbk	105955	106710	Glutamate 5-kinase (EC 2.7.2.11)	NZ_CP014742.1	WP2-202.gbk	253835	254590	Glutamate 5-kinase (EC 2.7.2.11)	100
AL111168.1	NCTC11168.gbk	105955	106710	Glutamate 5-kinase (EC 2.7.2.11)	AL111168.1	NCTC11168.gbk	105955	106710	Glutamate 5-kinase (EC 2.7.2.11)	100
AL111168.1	NCTC11168.gbk	105955	106710	Glutamate 5-kinase (EC 2.7.2.11)	NZ_CP014744.1	OD2-67.gbk	107135	107890	Glutamate 5-kinase (EC 2.7.2.11)	100
AL111168.1	NCTC11168.gbk	106784	107701	Methionyl-tRNA formyltransferase (EC 2.1.2.9)	AL111168.1	NCTC11168.gbk	106784	107701	Methionyl-tRNA formyltransferase (EC 2.1.2.9)	100
AL111168.1	NCTC11168.gbk	106784	107701	Methionyl-tRNA formyltransferase (EC 2.1.2.9)	NZ_CP014744.1	OD2-67.gbk	107964	108881	Methionyl-tRNA formyltransferase (EC 2.1.2.9)	100
AL111168.1	NCTC11168.gbk	106784	107701	Methionyl-tRNA formyltransferase (EC 2.1.2.9)	NZ_CP014742.1	WP2-202.gbk	254664	255581	Methionyl-tRNA formyltransferase (EC 2.1.2.9)	100
AL111168.1	NCTC11168.gbk	107664	108317	Biotin--protein ligase (EC 6.3.4.9, EC 6.3.4.10, EC 6.3.4.11, EC 6.3.4.15)	NZ_CP014742.1	WP2-202.gbk	255544	256197	Biotin--protein ligase (EC 6.3.4.9, EC 6.3.4.10, EC 6.3.4.11, EC 6.3.4.15)	100
AL111168.1	NCTC11168.gbk	107664	108317	Biotin--protein ligase (EC 6.3.4.9, EC 6.3.4.10, EC 6.3.4.11, EC 6.3.4.15)	AL111168.1	NCTC11168.gbk	107664	108317	Biotin--protein ligase (EC 6.3.4.9, EC 6.3.4.10, EC 6.3.4.11, EC 6.3.4.15)	100
AL111168.1	NCTC11168.gbk	107664	108317	Biotin--protein ligase (EC 6.3.4.9, EC 6.3.4.10, EC 6.3.4.11, EC 6.3.4.15)	NZ_CP014744.1	OD2-67.gbk	108844	109497	Biotin--protein ligase (EC 6.3.4.9, EC 6.3.4.10, EC 6.3.4.11, EC 6.3.4.15)	100
AL111168.1	NCTC11168.gbk	108314	109099	Chromosome (plasmid) partitioning protein ParA	NZ_CP014744.1	OD2-67.gbk	109494	110279	Chromosome (plasmid) partitioning protein ParA	99.87
AL111168.1	NCTC11168.gbk	108314	109099	Chromosome (plasmid) partitioning protein ParA	NZ_CP014742.1	WP2-202.gbk	256194	256979	Chromosome (plasmid) partitioning protein ParA	99.87
AL111168.1	NCTC11168.gbk	108314	109099	Chromosome (plasmid) partitioning protein ParA	AL111168.1	NCTC11168.gbk	108314	109099	Chromosome (plasmid) partitioning protein ParA	100
AL111168.1	NCTC11168.gbk	109105	109941	Chromosome (plasmid) partitioning protein ParB / Stage 0 sporulation protein J	NZ_CP014742.1	WP2-202.gbk	256985	257821	Chromosome (plasmid) partitioning protein ParB / Stage 0 sporulation protein J	99.88
AL111168.1	NCTC11168.gbk	109105	109941	Chromosome (plasmid) partitioning protein ParB / Stage 0 sporulation protein J	NZ_CP014744.1	OD2-67.gbk	110285	111121	Chromosome (plasmid) partitioning protein ParB / Stage 0 sporulation protein J	99.88
AL111168.1	NCTC11168.gbk	109105	109941	Chromosome (plasmid) partitioning protein ParB / Stage 0 sporulation protein J	AL111168.1	NCTC11168.gbk	109105	109941	Chromosome (plasmid) partitioning protein ParB / Stage 0 sporulation protein J	100
AL111168.1	NCTC11168.gbk	110002	110427	ATP synthase F0 sector subunit b' (EC 3.6.3.14)	AL111168.1	NCTC11168.gbk	110002	110427	ATP synthase F0 sector subunit b' (EC 3.6.3.14)	100
AL111168.1	NCTC11168.gbk	110002	110427	ATP synthase F0 sector subunit b' (EC 3.6.3.14)	NZ_CP014742.1	WP2-202.gbk	257882	258307	ATP synthase F0 sector subunit b' (EC 3.6.3.14)	100
AL111168.1	NCTC11168.gbk	110002	110427	ATP synthase F0 sector subunit b' (EC 3.6.3.14)	NZ_CP014744.1	OD2-67.gbk	111182	111607	ATP synthase F0 sector subunit b' (EC 3.6.3.14)	100
AL111168.1	NCTC11168.gbk	110438	110950	ATP synthase F0 sector subunit b	AL111168.1	NCTC11168.gbk	110438	110950	ATP synthase F0 sector subunit b	100
AL111168.1	NCTC11168.gbk	110438	110950	ATP synthase F0 sector subunit b	NZ_CP014744.1	OD2-67.gbk	111618	112130	ATP synthase F0 sector subunit b	100
AL111168.1	NCTC11168.gbk	110438	110950	ATP synthase F0 sector subunit b	NZ_CP014742.1	WP2-202.gbk	258318	258830	ATP synthase F0 sector subunit b	100
AL111168.1	NCTC11168.gbk	110953	111474	ATP synthase delta chain (EC 3.6.3.14)	NZ_CP014742.1	WP2-202.gbk	258833	259354	ATP synthase delta chain (EC 3.6.3.14)	100
AL111168.1	NCTC11168.gbk	110953	111474	ATP synthase delta chain (EC 3.6.3.14)	NZ_CP014744.1	OD2-67.gbk	112133	112654	ATP synthase delta chain (EC 3.6.3.14)	100
AL111168.1	NCTC11168.gbk	110953	111474	ATP synthase delta chain (EC 3.6.3.14)	AL111168.1	NCTC11168.gbk	110953	111474	ATP synthase delta chain (EC 3.6.3.14)	100
AL111168.1	NCTC11168.gbk	111488	112993	ATP synthase alpha chain (EC 3.6.3.14)	NZ_CP014742.1	WP2-202.gbk	259368	260873	ATP synthase alpha chain (EC 3.6.3.14)	100
AL111168.1	NCTC11168.gbk	111488	112993	ATP synthase alpha chain (EC 3.6.3.14)	AL111168.1	NCTC11168.gbk	111488	112993	ATP synthase alpha chain (EC 3.6.3.14)	100
AL111168.1	NCTC11168.gbk	111488	112993	ATP synthase alpha chain (EC 3.6.3.14)	NZ_CP014744.1	OD2-67.gbk	112668	114173	ATP synthase alpha chain (EC 3.6.3.14)	100
AL111168.1	NCTC11168.gbk	113002	113886	ATP synthase gamma chain (EC 3.6.3.14)	AL111168.1	NCTC11168.gbk	113002	113886	ATP synthase gamma chain (EC 3.6.3.14)	100
AL111168.1	NCTC11168.gbk	113002	113886	ATP synthase gamma chain (EC 3.6.3.14)	NZ_CP014742.1	WP2-202.gbk	260882	261766	ATP synthase gamma chain (EC 3.6.3.14)	99.89
AL111168.1	NCTC11168.gbk	113002	113886	ATP synthase gamma chain (EC 3.6.3.14)	NZ_CP014744.1	OD2-67.gbk	114182	115066	ATP synthase gamma chain (EC 3.6.3.14)	99.89
AL111168.1	NCTC11168.gbk	113912	115309	ATP synthase beta chain (EC 3.6.3.14)	NZ_CP014744.1	OD2-67.gbk	115092	116489	ATP synthase beta chain (EC 3.6.3.14)	99.86
AL111168.1	NCTC11168.gbk	113912	115309	ATP synthase beta chain (EC 3.6.3.14)	NZ_CP014742.1	WP2-202.gbk	261792	263189	ATP synthase beta chain (EC 3.6.3.14)	99.86
AL111168.1	NCTC11168.gbk	113912	115309	ATP synthase beta chain (EC 3.6.3.14)	AL111168.1	NCTC11168.gbk	113912	115309	ATP synthase beta chain (EC 3.6.3.14)	100
AL111168.1	NCTC11168.gbk	115313	115702	ATP synthase epsilon chain (EC 3.6.3.14)	AL111168.1	NCTC11168.gbk	115313	115702	ATP synthase epsilon chain (EC 3.6.3.14)	100
AL111168.1	NCTC11168.gbk	115313	115702	ATP synthase epsilon chain (EC 3.6.3.14)	NZ_CP014744.1	OD2-67.gbk	116493	116882	ATP synthase epsilon chain (EC 3.6.3.14)	100
AL111168.1	NCTC11168.gbk	115313	115702	ATP synthase epsilon chain (EC 3.6.3.14)	NZ_CP014742.1	WP2-202.gbk	263193	263582	ATP synthase epsilon chain (EC 3.6.3.14)	100
AL111168.1	NCTC11168.gbk	115702	116256	MotA/TolQ/ExbB proton channel family protein	NZ_CP014742.1	WP2-202.gbk	263582	264136	MotA/TolQ/ExbB proton channel family protein	100
AL111168.1	NCTC11168.gbk	115702	116256	MotA/TolQ/ExbB proton channel family protein	AL111168.1	NCTC11168.gbk	115702	116256	MotA/TolQ/ExbB proton channel family protein	100
AL111168.1	NCTC11168.gbk	115702	116256	MotA/TolQ/ExbB proton channel family protein	NZ_CP014744.1	OD2-67.gbk	116882	117436	MotA/TolQ/ExbB proton channel family protein	100
AL111168.1	NCTC11168.gbk	116265	116654	Biopolymer transport protein ExbD/TolR	NZ_CP014744.1	OD2-67.gbk	117445	117834	Biopolymer transport protein ExbD/TolR	100
AL111168.1	NCTC11168.gbk	116265	116654	Biopolymer transport protein ExbD/TolR	AL111168.1	NCTC11168.gbk	116265	116654	Biopolymer transport protein ExbD/TolR	100
AL111168.1	NCTC11168.gbk	116265	116654	Biopolymer transport protein ExbD/TolR	NZ_CP014742.1	WP2-202.gbk	264145	264534	Biopolymer transport protein ExbD/TolR	100
AL111168.1	NCTC11168.gbk	116657	117436	TonB-like. putative TolA function	NZ_CP014742.1	WP2-202.gbk	264537	265316	TonB-like. putative TolA function	100
AL111168.1	NCTC11168.gbk	116657	117436	TonB-like. putative TolA function	NZ_CP014744.1	OD2-67.gbk	117837	118616	TonB-like. putative TolA function	100
AL111168.1	NCTC11168.gbk	116657	117436	TonB-like. putative TolA function	AL111168.1	NCTC11168.gbk	116657	117436	TonB-like. putative TolA function	100
AL111168.1	NCTC11168.gbk	117446	118654	tolB protein precursor, periplasmic protein involved in the tonb-independent uptake of group A colicins	NZ_CP014744.1	OD2-67.gbk	118626	119834	tolB protein precursor, periplasmic protein involved in the tonb-independent uptake of group A colicins	100
AL111168.1	NCTC11168.gbk	117446	118654	tolB protein precursor, periplasmic protein involved in the tonb-independent uptake of group A colicins	AL111168.1	NCTC11168.gbk	117446	118654	tolB protein precursor, periplasmic protein involved in the tonb-independent uptake of group A colicins	100
AL111168.1	NCTC11168.gbk	117446	118654	tolB protein precursor, periplasmic protein involved in the tonb-independent uptake of group A colicins	NZ_CP014742.1	WP2-202.gbk	265326	266534	tolB protein precursor, periplasmic protein involved in the tonb-independent uptake of group A colicins	100
AL111168.1	NCTC11168.gbk	118731	119228	Outer membrane lipoprotein omp16 precursor	AL111168.1	NCTC11168.gbk	118731	119228	Outer membrane lipoprotein omp16 precursor	100
AL111168.1	NCTC11168.gbk	118731	119228	Outer membrane lipoprotein omp16 precursor	NZ_CP014742.1	WP2-202.gbk	266611	267108	Outer membrane lipoprotein omp16 precursor	100
AL111168.1	NCTC11168.gbk	118731	119228	Outer membrane lipoprotein omp16 precursor	NZ_CP014744.1	OD2-67.gbk	119911	120408	Outer membrane lipoprotein omp16 precursor	100
AL111168.1	NCTC11168.gbk	119232	120179	TPR repeat containing exported protein. Putative periplasmic protein contains a protein prenylyltransferase domain	NZ_CP014742.1	WP2-202.gbk	267112	268059	TPR repeat containing exported protein. Putative periplasmic protein contains a protein prenylyltransferase domain	99.89
AL111168.1	NCTC11168.gbk	119232	120179	TPR repeat containing exported protein. Putative periplasmic protein contains a protein prenylyltransferase domain	AL111168.1	NCTC11168.gbk	119232	120179	TPR repeat containing exported protein. Putative periplasmic protein contains a protein prenylyltransferase domain	100
AL111168.1	NCTC11168.gbk	119232	120179	TPR repeat containing exported protein. Putative periplasmic protein contains a protein prenylyltransferase domain	NZ_CP014744.1	OD2-67.gbk	120412	121359	TPR repeat containing exported protein. Putative periplasmic protein contains a protein prenylyltransferase domain	99.89
AL111168.1	NCTC11168.gbk	120194	120763	FKBP-type peptidyl-prolyl cis-trans isomerase SlyD (EC 5.2.1.8)	NZ_CP014744.1	OD2-67.gbk	121374	121943	FKBP-type peptidyl-prolyl cis-trans isomerase SlyD (EC 5.2.1.8)	100
AL111168.1	NCTC11168.gbk	120194	120763	FKBP-type peptidyl-prolyl cis-trans isomerase SlyD (EC 5.2.1.8)	NZ_CP014742.1	WP2-202.gbk	268074	268643	FKBP-type peptidyl-prolyl cis-trans isomerase SlyD (EC 5.2.1.8)	100
AL111168.1	NCTC11168.gbk	120194	120763	FKBP-type peptidyl-prolyl cis-trans isomerase SlyD (EC 5.2.1.8)	AL111168.1	NCTC11168.gbk	120194	120763	FKBP-type peptidyl-prolyl cis-trans isomerase SlyD (EC 5.2.1.8)	100
AL111168.1	NCTC11168.gbk	120763	121683	Malonyl CoA-acyl carrier protein transacylase (EC 2.3.1.39)	NZ_CP014744.1	OD2-67.gbk	121943	122863	Malonyl CoA-acyl carrier protein transacylase (EC 2.3.1.39)	99.89
AL111168.1	NCTC11168.gbk	120763	121683	Malonyl CoA-acyl carrier protein transacylase (EC 2.3.1.39)	NZ_CP014742.1	WP2-202.gbk	268643	269563	Malonyl CoA-acyl carrier protein transacylase (EC 2.3.1.39)	99.89
AL111168.1	NCTC11168.gbk	120763	121683	Malonyl CoA-acyl carrier protein transacylase (EC 2.3.1.39)	AL111168.1	NCTC11168.gbk	120763	121683	Malonyl CoA-acyl carrier protein transacylase (EC 2.3.1.39)	100
AL111168.1	NCTC11168.gbk	121683	122369	Menaquinone via 6-amino-6-deoxyfutalosine step 2	NZ_CP014744.1	OD2-67.gbk	122863	123549	Menaquinone via 6-amino-6-deoxyfutalosine step 2	99.71
AL111168.1	NCTC11168.gbk	121683	122369	Menaquinone via 6-amino-6-deoxyfutalosine step 2	NZ_CP014742.1	WP2-202.gbk	269563	270249	Menaquinone via 6-amino-6-deoxyfutalosine step 2	99.71
AL111168.1	NCTC11168.gbk	121683	122369	Menaquinone via 6-amino-6-deoxyfutalosine step 2	AL111168.1	NCTC11168.gbk	121683	122369	Menaquinone via 6-amino-6-deoxyfutalosine step 2	100
AL111168.1	NCTC11168.gbk	122366	123121	tRNA(Cytosine32)-2-thiocytidine synthetase	AL111168.1	NCTC11168.gbk	122366	123121	tRNA(Cytosine32)-2-thiocytidine synthetase	100
AL111168.1	NCTC11168.gbk	122366	123121	tRNA(Cytosine32)-2-thiocytidine synthetase	NZ_CP014744.1	OD2-67.gbk	123546	124301	tRNA(Cytosine32)-2-thiocytidine synthetase	98.54
AL111168.1	NCTC11168.gbk	122366	123121	tRNA(Cytosine32)-2-thiocytidine synthetase	NZ_CP014742.1	WP2-202.gbk	270246	271001	tRNA(Cytosine32)-2-thiocytidine synthetase	98.54
AL111168.1	NCTC11168.gbk	123126	123647	Nicotinamidase (EC 3.5.1.19)	NZ_CP014742.1	WP2-202.gbk	271006	271527	Nicotinamidase (EC 3.5.1.19)	99.81
AL111168.1	NCTC11168.gbk	123126	123647	Nicotinamidase (EC 3.5.1.19)	NZ_CP014744.1	OD2-67.gbk	124306	124827	Nicotinamidase (EC 3.5.1.19)	99.81
AL111168.1	NCTC11168.gbk	123126	123647	Nicotinamidase (EC 3.5.1.19)	AL111168.1	NCTC11168.gbk	123126	123647	Nicotinamidase (EC 3.5.1.19)	100
AL111168.1	NCTC11168.gbk	123647	124261	FIG00469965: hypothetical protein	NZ_CP014742.1	WP2-202.gbk	271527	272141	FIG00469965: hypothetical protein	98.86
AL111168.1	NCTC11168.gbk	123647	124261	FIG00469965: hypothetical protein	NZ_CP014744.1	OD2-67.gbk	124827	125441	FIG00469965: hypothetical protein	98.86
AL111168.1	NCTC11168.gbk	123647	124261	FIG00469965: hypothetical protein	AL111168.1	NCTC11168.gbk	123647	124261	FIG00469965: hypothetical protein	100
AL111168.1	NCTC11168.gbk	124258	124665	Metal-dependent hydrolase YbeY, involved in rRNA and/or ribosome maturation and assembly	NZ_CP014742.1	WP2-202.gbk	272138	272545	Metal-dependent hydrolase YbeY, involved in rRNA and/or ribosome maturation and assembly	99.26
AL111168.1	NCTC11168.gbk	124258	124665	Metal-dependent hydrolase YbeY, involved in rRNA and/or ribosome maturation and assembly	AL111168.1	NCTC11168.gbk	124258	124665	Metal-dependent hydrolase YbeY, involved in rRNA and/or ribosome maturation and assembly	100
AL111168.1	NCTC11168.gbk	124258	124665	Metal-dependent hydrolase YbeY, involved in rRNA and/or ribosome maturation and assembly	NZ_CP014744.1	OD2-67.gbk	125438	125845	Metal-dependent hydrolase YbeY, involved in rRNA and/or ribosome maturation and assembly	99.26
AL111168.1	NCTC11168.gbk	124789	125478	FIG00470444: hypothetical protein	AL111168.1	NCTC11168.gbk	124789	125478	FIG00470444: hypothetical protein	100
AL111168.1	NCTC11168.gbk	124789	125478	FIG00470444: hypothetical protein	AL111168.1	NCTC11168.gbk	70274	71062	FIG00470039: hypothetical protein	85.58
AL111168.1	NCTC11168.gbk	124789	125478	FIG00470444: hypothetical protein	NZ_CP014742.1	WP2-202.gbk	272668	273357	FIG00470444: hypothetical protein	99.86
AL111168.1	NCTC11168.gbk	124789	125478	FIG00470444: hypothetical protein	NZ_CP014744.1	OD2-67.gbk	125968	126657	FIG00470444: hypothetical protein	99.86
AL111168.1	NCTC11168.gbk	125503	126429	tRNA dihydrouridine synthase B (EC 1.-.-.-)	NZ_CP014744.1	OD2-67.gbk	126682	127608	tRNA dihydrouridine synthase B (EC 1.-.-.-)	99.35
AL111168.1	NCTC11168.gbk	125503	126429	tRNA dihydrouridine synthase B (EC 1.-.-.-)	AL111168.1	NCTC11168.gbk	125503	126429	tRNA dihydrouridine synthase B (EC 1.-.-.-)	100
AL111168.1	NCTC11168.gbk	125503	126429	tRNA dihydrouridine synthase B (EC 1.-.-.-)	NZ_CP014742.1	WP2-202.gbk	273382	274308	tRNA dihydrouridine synthase B (EC 1.-.-.-)	99.35
AL111168.1	NCTC11168.gbk	126426	127412	Probable membrane protein Cj0124c	NZ_CP014744.1	OD2-67.gbk	127605	128591	Probable membrane protein Cj0124c	99.59
AL111168.1	NCTC11168.gbk	126426	127412	Probable membrane protein Cj0124c	NZ_CP014742.1	WP2-202.gbk	274305	275291	Probable membrane protein Cj0124c	99.59
AL111168.1	NCTC11168.gbk	126426	127412	Probable membrane protein Cj0124c	AL111168.1	NCTC11168.gbk	126426	127412	Probable membrane protein Cj0124c	100
AL111168.1	NCTC11168.gbk	127402	127764	C4-type zinc finger protein, DksA/TraR family	NZ_CP014742.1	WP2-202.gbk	275281	275643	C4-type zinc finger protein, DksA/TraR family	99.72
AL111168.1	NCTC11168.gbk	127402	127764	C4-type zinc finger protein, DksA/TraR family	NZ_CP014744.1	OD2-67.gbk	128581	128943	C4-type zinc finger protein, DksA/TraR family	99.72
AL111168.1	NCTC11168.gbk	127402	127764	C4-type zinc finger protein, DksA/TraR family	AL111168.1	NCTC11168.gbk	127402	127764	C4-type zinc finger protein, DksA/TraR family	100
AL111168.1	NCTC11168.gbk	127776	128225	LSU m3Psi1915 methyltransferase RlmH	NZ_CP014744.1	OD2-67.gbk	128955	129404	LSU m3Psi1915 methyltransferase RlmH	100
AL111168.1	NCTC11168.gbk	127776	128225	LSU m3Psi1915 methyltransferase RlmH	AL111168.1	NCTC11168.gbk	127776	128225	LSU m3Psi1915 methyltransferase RlmH	100
AL111168.1	NCTC11168.gbk	127776	128225	LSU m3Psi1915 methyltransferase RlmH	NZ_CP014742.1	WP2-202.gbk	275655	276104	LSU m3Psi1915 methyltransferase RlmH	100
AL111168.1	NCTC11168.gbk	128227	129069	Acetyl-coenzyme A carboxyl transferase beta chain (EC 6.4.1.2)	NZ_CP014742.1	WP2-202.gbk	276106	276948	Acetyl-coenzyme A carboxyl transferase beta chain (EC 6.4.1.2)	99.88
AL111168.1	NCTC11168.gbk	128227	129069	Acetyl-coenzyme A carboxyl transferase beta chain (EC 6.4.1.2)	AL111168.1	NCTC11168.gbk	128227	129069	Acetyl-coenzyme A carboxyl transferase beta chain (EC 6.4.1.2)	100
AL111168.1	NCTC11168.gbk	128227	129069	Acetyl-coenzyme A carboxyl transferase beta chain (EC 6.4.1.2)	NZ_CP014744.1	OD2-67.gbk	129406	130248	Acetyl-coenzyme A carboxyl transferase beta chain (EC 6.4.1.2)	99.88
AL111168.1	NCTC11168.gbk	129078	129800	Putative fructose-1,6-bisphosphatase or related enzymes of inositol monophosphatase family	NZ_CP014744.1	OD2-67.gbk	130257	130979	Putative fructose-1,6-bisphosphatase or related enzymes of inositol monophosphatase family	99.72
AL111168.1	NCTC11168.gbk	129078	129800	Putative fructose-1,6-bisphosphatase or related enzymes of inositol monophosphatase family	AL111168.1	NCTC11168.gbk	129078	129800	Putative fructose-1,6-bisphosphatase or related enzymes of inositol monophosphatase family	100
AL111168.1	NCTC11168.gbk	129078	129800	Putative fructose-1,6-bisphosphatase or related enzymes of inositol monophosphatase family	NZ_CP014742.1	WP2-202.gbk	276957	277679	Putative fructose-1,6-bisphosphatase or related enzymes of inositol monophosphatase family	99.72
AL111168.1	NCTC11168.gbk	129800	132076	Outer membrane protein assembly factor YaeT precursor	NZ_CP014744.1	OD2-67.gbk	130979	133198	Outer membrane protein assembly factor YaeT precursor	99.64
AL111168.1	NCTC11168.gbk	129800	132076	Outer membrane protein assembly factor YaeT precursor	AL111168.1	NCTC11168.gbk	129800	132076	Outer membrane protein assembly factor YaeT precursor	100
AL111168.1	NCTC11168.gbk	129800	132076	Outer membrane protein assembly factor YaeT precursor	NZ_CP014742.1	WP2-202.gbk	277679	279898	Outer membrane protein assembly factor YaeT precursor	99.64
AL111168.1	NCTC11168.gbk	132096	132923	Prephenate and/or arogenate dehydrogenase (unknown specificity) (EC 1.3.1.12)(EC 1.3.1.43)	NZ_CP014742.1	WP2-202.gbk	279975	280802	Prephenate and/or arogenate dehydrogenase (unknown specificity) (EC 1.3.1.12)(EC 1.3.1.43)	98.55
AL111168.1	NCTC11168.gbk	132096	132923	Prephenate and/or arogenate dehydrogenase (unknown specificity) (EC 1.3.1.12)(EC 1.3.1.43)	NZ_CP014744.1	OD2-67.gbk	133275	134102	Prephenate and/or arogenate dehydrogenase (unknown specificity) (EC 1.3.1.12)(EC 1.3.1.43)	98.55
AL111168.1	NCTC11168.gbk	132096	132923	Prephenate and/or arogenate dehydrogenase (unknown specificity) (EC 1.3.1.12)(EC 1.3.1.43)	AL111168.1	NCTC11168.gbk	132096	132923	Prephenate and/or arogenate dehydrogenase (unknown specificity) (EC 1.3.1.12)(EC 1.3.1.43)	100
AL111168.1	NCTC11168.gbk	133003	134376	Peptidase, M23/M37 family	NZ_CP014742.1	WP2-202.gbk	280882	282255	Peptidase, M23/M37 family	99.71
AL111168.1	NCTC11168.gbk	133003	134376	Peptidase, M23/M37 family	AL111168.1	NCTC11168.gbk	133003	134376	Peptidase, M23/M37 family	100
AL111168.1	NCTC11168.gbk	133003	134376	Peptidase, M23/M37 family	NZ_CP014744.1	OD2-67.gbk	134182	135555	Peptidase, M23/M37 family	99.71
AL111168.1	NCTC11168.gbk	134376	135260	UDP-3-O-[3-hydroxymyristoyl] N-acetylglucosamine deacetylase (EC 3.5.1.108)	NZ_CP014744.1	OD2-67.gbk	135555	136439	UDP-3-O-[3-hydroxymyristoyl] N-acetylglucosamine deacetylase (EC 3.5.1.108)	98.53
AL111168.1	NCTC11168.gbk	134376	135260	UDP-3-O-[3-hydroxymyristoyl] N-acetylglucosamine deacetylase (EC 3.5.1.108)	AL111168.1	NCTC11168.gbk	134376	135260	UDP-3-O-[3-hydroxymyristoyl] N-acetylglucosamine deacetylase (EC 3.5.1.108)	100
AL111168.1	NCTC11168.gbk	134376	135260	UDP-3-O-[3-hydroxymyristoyl] N-acetylglucosamine deacetylase (EC 3.5.1.108)	NZ_CP014742.1	WP2-202.gbk	282255	283139	UDP-3-O-[3-hydroxymyristoyl] N-acetylglucosamine deacetylase (EC 3.5.1.108)	98.53
AL111168.1	NCTC11168.gbk	135299	135700	TsaB protein, required for threonylcarbamoyladenosine (t(6)A) formation in tRNA	NZ_CP014742.1	WP2-202.gbk	283178	283579	TsaB protein, required for threonylcarbamoyladenosine (t(6)A) formation in tRNA	99.75
AL111168.1	NCTC11168.gbk	135299	135700	TsaB protein, required for threonylcarbamoyladenosine (t(6)A) formation in tRNA	AL111168.1	NCTC11168.gbk	135299	135700	TsaB protein, required for threonylcarbamoyladenosine (t(6)A) formation in tRNA	100
AL111168.1	NCTC11168.gbk	135299	135700	TsaB protein, required for threonylcarbamoyladenosine (t(6)A) formation in tRNA	NZ_CP014744.1	OD2-67.gbk	136478	136879	TsaB protein, required for threonylcarbamoyladenosine (t(6)A) formation in tRNA	99.75
AL111168.1	NCTC11168.gbk	135709	136587	Homoserine kinase (EC 2.7.1.39)	NZ_CP014742.1	WP2-202.gbk	283588	284466	Homoserine kinase (EC 2.7.1.39)	99.89
AL111168.1	NCTC11168.gbk	135709	136587	Homoserine kinase (EC 2.7.1.39)	NZ_CP014744.1	OD2-67.gbk	136888	137766	Homoserine kinase (EC 2.7.1.39)	99.89
AL111168.1	NCTC11168.gbk	135709	136587	Homoserine kinase (EC 2.7.1.39)	AL111168.1	NCTC11168.gbk	135709	136587	Homoserine kinase (EC 2.7.1.39)	100
AL111168.1	NCTC11168.gbk	136672	136869	Hypothetical protein Cj0135	NZ_CP014744.1	OD2-67.gbk	137851	138048	Hypothetical protein Cj0135	100
AL111168.1	NCTC11168.gbk	136672	136869	Hypothetical protein Cj0135	NZ_CP014742.1	WP2-202.gbk	284551	284748	Hypothetical protein Cj0135	100
AL111168.1	NCTC11168.gbk	136672	136869	Hypothetical protein Cj0135	AL111168.1	NCTC11168.gbk	136672	136869	Hypothetical protein Cj0135	100
AL111168.1	NCTC11168.gbk	136856	139471	Translation initiation factor 2	NZ_CP014742.1	WP2-202.gbk	284735	287350	Translation initiation factor 2	99.12
AL111168.1	NCTC11168.gbk	136856	139471	Translation initiation factor 2	AL111168.1	NCTC11168.gbk	136856	139471	Translation initiation factor 2	100
AL111168.1	NCTC11168.gbk	136856	139471	Translation initiation factor 2	NZ_CP014744.1	OD2-67.gbk	138035	140650	Translation initiation factor 2	99.12
AL111168.1	NCTC11168.gbk	139468	139830	Ribosome-binding factor A	AL111168.1	NCTC11168.gbk	139468	139830	Ribosome-binding factor A	100
AL111168.1	NCTC11168.gbk	139468	139830	Ribosome-binding factor A	NZ_CP014744.1	OD2-67.gbk	140647	141009	Ribosome-binding factor A	99.45
AL111168.1	NCTC11168.gbk	139468	139830	Ribosome-binding factor A	NZ_CP014742.1	WP2-202.gbk	287347	287709	Ribosome-binding factor A	99.45
AL111168.1	NCTC11168.gbk	139820	140242	FIG000325: clustered with transcription termination protein NusA	AL111168.1	NCTC11168.gbk	139820	140242	FIG000325: clustered with transcription termination protein NusA	100
AL111168.1	NCTC11168.gbk	139820	140242	FIG000325: clustered with transcription termination protein NusA	NZ_CP014742.1	WP2-202.gbk	287699	288121	FIG000325: clustered with transcription termination protein NusA	97.87
AL111168.1	NCTC11168.gbk	139820	140242	FIG000325: clustered with transcription termination protein NusA	NZ_CP014744.1	OD2-67.gbk	140999	141436	FIG000325: clustered with transcription termination protein NusA	97.87
AL111168.1	NCTC11168.gbk	140289	142640	McrBC restriction endonuclease system, McrB subunit, putative	NZ_CP014744.1	OD2-67.gbk	141415	142131	McrBC restriction endonuclease system, McrB subunit, putative	98.94
AL111168.1	NCTC11168.gbk	140289	142640	McrBC restriction endonuclease system, McrB subunit, putative	NZ_CP014742.1	WP2-202.gbk	288168	290780	McrBC restriction endonuclease system, McrB subunit, putative	98.94
AL111168.1	NCTC11168.gbk	140289	142640	McrBC restriction endonuclease system, McrB subunit, putative	AL111168.1	NCTC11168.gbk	140289	142640	McrBC restriction endonuclease system, McrB subunit, putative	100
AL111168.1	NCTC11168.gbk	142633	143964	FIG00470474: hypothetical protein	AL111168.1	NCTC11168.gbk	142633	143964	FIG00470474: hypothetical protein	100
AL111168.1	NCTC11168.gbk	142633	143964	FIG00470474: hypothetical protein	NZ_CP014742.1	WP2-202.gbk	290773	292104	FIG00470474: hypothetical protein	98.35
AL111168.1	NCTC11168.gbk	142633	143964	FIG00470474: hypothetical protein	NZ_CP014744.1	OD2-67.gbk	142124	143455	FIG00470474: hypothetical protein	98.42
AL111168.1	NCTC11168.gbk	143953	144756	Zinc ABC transporter, inner membrane permease protein ZnuB	NZ_CP014744.1	OD2-67.gbk	143444	144247	Zinc ABC transporter, inner membrane permease protein ZnuB	98.01
AL111168.1	NCTC11168.gbk	143953	144756	Zinc ABC transporter, inner membrane permease protein ZnuB	NZ_CP014742.1	WP2-202.gbk	292093	292896	Zinc ABC transporter, inner membrane permease protein ZnuB	98.51
AL111168.1	NCTC11168.gbk	143953	144756	Zinc ABC transporter, inner membrane permease protein ZnuB	AL111168.1	NCTC11168.gbk	143953	144756	Zinc ABC transporter, inner membrane permease protein ZnuB	100
AL111168.1	NCTC11168.gbk	144749	145603	Zinc ABC transporter, ATP-binding protein ZnuC	NZ_CP014744.1	OD2-67.gbk	144240	145094	Zinc ABC transporter, ATP-binding protein ZnuC	99.53
AL111168.1	NCTC11168.gbk	144749	145603	Zinc ABC transporter, ATP-binding protein ZnuC	AL111168.1	NCTC11168.gbk	144749	145603	Zinc ABC transporter, ATP-binding protein ZnuC	100
AL111168.1	NCTC11168.gbk	144749	145603	Zinc ABC transporter, ATP-binding protein ZnuC	NZ_CP014742.1	WP2-202.gbk	292889	293743	Zinc ABC transporter, ATP-binding protein ZnuC	98.71
AL111168.1	NCTC11168.gbk	145616	146506	Zinc ABC transporter, periplasmic-binding protein ZnuA	NZ_CP014744.1	OD2-67.gbk	145107	145997	Zinc ABC transporter, periplasmic-binding protein ZnuA	99.21
AL111168.1	NCTC11168.gbk	145616	146506	Zinc ABC transporter, periplasmic-binding protein ZnuA	NZ_CP014742.1	WP2-202.gbk	293756	294646	Zinc ABC transporter, periplasmic-binding protein ZnuA	98.54
AL111168.1	NCTC11168.gbk	145616	146506	Zinc ABC transporter, periplasmic-binding protein ZnuA	AL111168.1	NCTC11168.gbk	145616	146506	Zinc ABC transporter, periplasmic-binding protein ZnuA	100
AL111168.1	NCTC11168.gbk	146705	148684	Methyl-accepting chemotaxis signal transduction protein	AL111168.1	NCTC11168.gbk	1117705	1119084	Signal transduction protein CetA, mediates an energy taxis response	88.98
AL111168.1	NCTC11168.gbk	146705	148684	Methyl-accepting chemotaxis signal transduction protein	NZ_CP014742.1	WP2-202.gbk	1249145	1250434	Putative MCP-type signal transduction protein	86.29
AL111168.1	NCTC11168.gbk	146705	148684	Methyl-accepting chemotaxis signal transduction protein	NZ_CP014742.1	WP2-202.gbk	1628948	1631050	methyl-accepting chemotaxis protein (tlpA)	81.7
AL111168.1	NCTC11168.gbk	146705	148684	Methyl-accepting chemotaxis signal transduction protein	AL111168.1	NCTC11168.gbk	1440883	1442985	methyl-accepting chemotaxis protein (tlpA)	81.7
AL111168.1	NCTC11168.gbk	146705	148684	Methyl-accepting chemotaxis signal transduction protein	NZ_CP014744.1	OD2-67.gbk	1084823	1086112	Putative MCP-type signal transduction protein	86.29
AL111168.1	NCTC11168.gbk	146705	148684	Methyl-accepting chemotaxis signal transduction protein	NZ_CP014744.1	OD2-67.gbk	146393	147127	Methyl-accepting chemotaxis signal transduction protein	100
AL111168.1	NCTC11168.gbk	146705	148684	Methyl-accepting chemotaxis signal transduction protein	NZ_CP014744.1	OD2-67.gbk	1474779	1476881	methyl-accepting chemotaxis protein (tlpA)	81.7
AL111168.1	NCTC11168.gbk	146705	148684	Methyl-accepting chemotaxis signal transduction protein	NZ_CP014742.1	WP2-202.gbk	1323655	1325034	Signal transduction protein CetA, mediates an energy taxis response	89.15
AL111168.1	NCTC11168.gbk	146705	148684	Methyl-accepting chemotaxis signal transduction protein	AL111168.1	NCTC11168.gbk	1043223	1044512	Putative MCP-type signal transduction protein	86.29
AL111168.1	NCTC11168.gbk	146705	148684	Methyl-accepting chemotaxis signal transduction protein	AL111168.1	NCTC11168.gbk	238832	240829	Methyl-accepting chemotaxis signal transduction protein	100
AL111168.1	NCTC11168.gbk	146705	148684	Methyl-accepting chemotaxis signal transduction protein	NZ_CP014742.1	WP2-202.gbk	1681197	1681907	Methyl-accepting chemotaxis signal transduction protein	99.72
AL111168.1	NCTC11168.gbk	146705	148684	Methyl-accepting chemotaxis signal transduction protein	NZ_CP014742.1	WP2-202.gbk	296131	296841	Methyl-accepting chemotaxis signal transduction protein	99.72
AL111168.1	NCTC11168.gbk	146705	148684	Methyl-accepting chemotaxis signal transduction protein	NZ_CP014742.1	WP2-202.gbk	295817	296089	Methyl-accepting chemotaxis signal transduction protein	99.09
AL111168.1	NCTC11168.gbk	146705	148684	Methyl-accepting chemotaxis signal transduction protein	AL111168.1	NCTC11168.gbk	146705	148684	Methyl-accepting chemotaxis signal transduction protein	100
AL111168.1	NCTC11168.gbk	146705	148684	Methyl-accepting chemotaxis signal transduction protein	NZ_CP014742.1	WP2-202.gbk	386875	388863	Methyl-accepting chemotaxis signal transduction protein	98.72
AL111168.1	NCTC11168.gbk	146705	148684	Methyl-accepting chemotaxis signal transduction protein	NZ_CP014744.1	OD2-67.gbk	236311	236817	Methyl-accepting chemotaxis signal transduction protein	97.22
AL111168.1	NCTC11168.gbk	146705	148684	Methyl-accepting chemotaxis signal transduction protein	NZ_CP014744.1	OD2-67.gbk	235538	236248	Methyl-accepting chemotaxis signal transduction protein	98.72
AL111168.1	NCTC11168.gbk	146705	148684	Methyl-accepting chemotaxis signal transduction protein	NZ_CP014744.1	OD2-67.gbk	1526147	1527790	Methyl-accepting chemotaxis signal transduction protein	99.87
AL111168.1	NCTC11168.gbk	146705	148684	Methyl-accepting chemotaxis signal transduction protein	NZ_CP014744.1	OD2-67.gbk	1158113	1159492	Signal transduction protein CetA, mediates an energy taxis response	89.15
AL111168.1	NCTC11168.gbk	146705	148684	Methyl-accepting chemotaxis signal transduction protein	AL111168.1	NCTC11168.gbk	1492036	1493991	Methyl-accepting chemotaxis signal transduction protein	100
AL111168.1	NCTC11168.gbk	148819	150600	Putative phosphatase	AL111168.1	NCTC11168.gbk	148819	150600	Putative phosphatase	100
AL111168.1	NCTC11168.gbk	148819	150600	Putative phosphatase	NZ_CP014742.1	WP2-202.gbk	296993	298057	Putative phosphatase	99.09
AL111168.1	NCTC11168.gbk	148819	150600	Putative phosphatase	NZ_CP014744.1	OD2-67.gbk	147233	149014	Putative phosphatase	98.09
AL111168.1	NCTC11168.gbk	148819	150600	Putative phosphatase	NZ_CP014742.1	WP2-202.gbk	298155	298607	Putative phosphatase	99.12
AL111168.1	NCTC11168.gbk	150638	151576	Thioredoxin reductase (EC 1.8.1.9)	NZ_CP014742.1	WP2-202.gbk	298645	299583	Thioredoxin reductase (EC 1.8.1.9)	97.44
AL111168.1	NCTC11168.gbk	150638	151576	Thioredoxin reductase (EC 1.8.1.9)	AL111168.1	NCTC11168.gbk	150638	151576	Thioredoxin reductase (EC 1.8.1.9)	100
AL111168.1	NCTC11168.gbk	150638	151576	Thioredoxin reductase (EC 1.8.1.9)	NZ_CP014744.1	OD2-67.gbk	149052	149990	Thioredoxin reductase (EC 1.8.1.9)	97.44
AL111168.1	NCTC11168.gbk	151710	152024	Thioredoxin	NZ_CP014742.1	WP2-202.gbk	299717	300031	Thioredoxin	99.37
AL111168.1	NCTC11168.gbk	151710	152024	Thioredoxin	AL111168.1	NCTC11168.gbk	151710	152024	Thioredoxin	100
AL111168.1	NCTC11168.gbk	151710	152024	Thioredoxin	NZ_CP014744.1	OD2-67.gbk	150124	150438	Thioredoxin	99.37
AL111168.1	NCTC11168.gbk	152081	152419	Predicted endonuclease distantly related to archaeal Holliday junction resolvase	NZ_CP014744.1	OD2-67.gbk	150495	150833	Predicted endonuclease distantly related to archaeal Holliday junction resolvase	98.82
AL111168.1	NCTC11168.gbk	152081	152419	Predicted endonuclease distantly related to archaeal Holliday junction resolvase	AL111168.1	NCTC11168.gbk	152081	152419	Predicted endonuclease distantly related to archaeal Holliday junction resolvase	100
AL111168.1	NCTC11168.gbk	152081	152419	Predicted endonuclease distantly related to archaeal Holliday junction resolvase	NZ_CP014742.1	WP2-202.gbk	300088	300426	Predicted endonuclease distantly related to archaeal Holliday junction resolvase	98.82
AL111168.1	NCTC11168.gbk	152419	153666	Homoserine dehydrogenase (EC 1.1.1.3)	AL111168.1	NCTC11168.gbk	152419	153666	Homoserine dehydrogenase (EC 1.1.1.3)	100
AL111168.1	NCTC11168.gbk	152419	153666	Homoserine dehydrogenase (EC 1.1.1.3)	NZ_CP014742.1	WP2-202.gbk	300426	301673	Homoserine dehydrogenase (EC 1.1.1.3)	98.72
AL111168.1	NCTC11168.gbk	152419	153666	Homoserine dehydrogenase (EC 1.1.1.3)	NZ_CP014744.1	OD2-67.gbk	150833	152080	Homoserine dehydrogenase (EC 1.1.1.3)	98.72
AL111168.1	NCTC11168.gbk	153670	154872	Aspartate aminotransferase (EC 2.6.1.1)	AL111168.1	NCTC11168.gbk	153670	154872	Aspartate aminotransferase (EC 2.6.1.1)	100
AL111168.1	NCTC11168.gbk	153670	154872	Aspartate aminotransferase (EC 2.6.1.1)	NZ_CP014742.1	WP2-202.gbk	301677	302879	Aspartate aminotransferase (EC 2.6.1.1)	99.09
AL111168.1	NCTC11168.gbk	153670	154872	Aspartate aminotransferase (EC 2.6.1.1)	NZ_CP014744.1	OD2-67.gbk	152084	153286	Aspartate aminotransferase (EC 2.6.1.1)	99.09
AL111168.1	NCTC11168.gbk	154884	155690	FIG00638667: hypothetical protein	AL111168.1	NCTC11168.gbk	154884	155690	FIG00638667: hypothetical protein	100
AL111168.1	NCTC11168.gbk	154884	155690	FIG00638667: hypothetical protein	NZ_CP014744.1	OD2-67.gbk	153298	154104	FIG00638667: hypothetical protein	99.38
AL111168.1	NCTC11168.gbk	154884	155690	FIG00638667: hypothetical protein	NZ_CP014742.1	WP2-202.gbk	302891	303697	FIG00638667: hypothetical protein	99.38
AL111168.1	NCTC11168.gbk	155684	156622	Arginine/ornithine antiporter ArcD	AL111168.1	NCTC11168.gbk	155684	156622	Arginine/ornithine antiporter ArcD	100
AL111168.1	NCTC11168.gbk	155684	156622	Arginine/ornithine antiporter ArcD	NZ_CP014744.1	OD2-67.gbk	154098	155036	Arginine/ornithine antiporter ArcD	98.51
AL111168.1	NCTC11168.gbk	155684	156622	Arginine/ornithine antiporter ArcD	NZ_CP014742.1	WP2-202.gbk	303691	304629	Arginine/ornithine antiporter ArcD	98.51
AL111168.1	NCTC11168.gbk	156615	157298	23S rRNA (guanosine-2'-O-) -methyltransferase rlmB (EC 2.1.1.-)	NZ_CP014744.1	OD2-67.gbk	155029	155712	23S rRNA (guanosine-2'-O-) -methyltransferase rlmB (EC 2.1.1.-)	98.68
AL111168.1	NCTC11168.gbk	156615	157298	23S rRNA (guanosine-2'-O-) -methyltransferase rlmB (EC 2.1.1.-)	NZ_CP014742.1	WP2-202.gbk	304622	305305	23S rRNA (guanosine-2'-O-) -methyltransferase rlmB (EC 2.1.1.-)	98.68
AL111168.1	NCTC11168.gbk	156615	157298	23S rRNA (guanosine-2'-O-) -methyltransferase rlmB (EC 2.1.1.-)	AL111168.1	NCTC11168.gbk	156615	157298	23S rRNA (guanosine-2'-O-) -methyltransferase rlmB (EC 2.1.1.-)	100
AL111168.1	NCTC11168.gbk	157312	158136	rRNA small subunit methyltransferase I	AL111168.1	NCTC11168.gbk	157312	158136	rRNA small subunit methyltransferase I	100
AL111168.1	NCTC11168.gbk	157312	158136	rRNA small subunit methyltransferase I	NZ_CP014744.1	OD2-67.gbk	155726	156550	rRNA small subunit methyltransferase I	98.79
AL111168.1	NCTC11168.gbk	157312	158136	rRNA small subunit methyltransferase I	NZ_CP014742.1	WP2-202.gbk	305319	306143	rRNA small subunit methyltransferase I	98.79
AL111168.1	NCTC11168.gbk	158139	158339	LSU ribosomal protein L31p @ LSU ribosomal protein L31p, zinc-dependent	NZ_CP014744.1	OD2-67.gbk	156553	156753	LSU ribosomal protein L31p @ LSU ribosomal protein L31p, zinc-dependent	100
AL111168.1	NCTC11168.gbk	158139	158339	LSU ribosomal protein L31p @ LSU ribosomal protein L31p, zinc-dependent	NZ_CP014742.1	WP2-202.gbk	306146	306346	LSU ribosomal protein L31p @ LSU ribosomal protein L31p, zinc-dependent	100
AL111168.1	NCTC11168.gbk	158139	158339	LSU ribosomal protein L31p @ LSU ribosomal protein L31p, zinc-dependent	AL111168.1	NCTC11168.gbk	158139	158339	LSU ribosomal protein L31p @ LSU ribosomal protein L31p, zinc-dependent	100
AL111168.1	NCTC11168.gbk	158418	159074	Ribosomal RNA small subunit methyltransferase E (EC 2.1.1.-)	NZ_CP014744.1	OD2-67.gbk	156832	157179	Ribosomal RNA small subunit methyltransferase E (EC 2.1.1.-)	98.85
AL111168.1	NCTC11168.gbk	158418	159074	Ribosomal RNA small subunit methyltransferase E (EC 2.1.1.-)	NZ_CP014742.1	WP2-202.gbk	306425	307081	Ribosomal RNA small subunit methyltransferase E (EC 2.1.1.-)	99.39
AL111168.1	NCTC11168.gbk	158418	159074	Ribosomal RNA small subunit methyltransferase E (EC 2.1.1.-)	AL111168.1	NCTC11168.gbk	158418	159074	Ribosomal RNA small subunit methyltransferase E (EC 2.1.1.-)	100
AL111168.1	NCTC11168.gbk	158418	159074	Ribosomal RNA small subunit methyltransferase E (EC 2.1.1.-)	NZ_CP014744.1	OD2-67.gbk	157278	157445	Ribosomal RNA small subunit methyltransferase E (EC 2.1.1.-)	99.39
AL111168.1	NCTC11168.gbk	159076	159483	Ribosomal RNA small subunit methyltransferase E (EC 2.1.1.-)	NZ_CP014742.1	WP2-202.gbk	307083	307490	Ribosomal RNA small subunit methyltransferase E (EC 2.1.1.-)	100
AL111168.1	NCTC11168.gbk	159076	159483	Ribosomal RNA small subunit methyltransferase E (EC 2.1.1.-)	AL111168.1	NCTC11168.gbk	159076	159483	Ribosomal RNA small subunit methyltransferase E (EC 2.1.1.-)	100
AL111168.1	NCTC11168.gbk	159076	159483	Ribosomal RNA small subunit methyltransferase E (EC 2.1.1.-)	NZ_CP014744.1	OD2-67.gbk	157447	157854	Ribosomal RNA small subunit methyltransferase E (EC 2.1.1.-)	100
AL111168.1	NCTC11168.gbk	159483	159908	Putative haem-binding lipoprotein	NZ_CP014742.1	WP2-202.gbk	307490	307915	Putative haem-binding lipoprotein	100
AL111168.1	NCTC11168.gbk	159483	159908	Putative haem-binding lipoprotein	AL111168.1	NCTC11168.gbk	159483	159908	Putative haem-binding lipoprotein	100
AL111168.1	NCTC11168.gbk	159483	159908	Putative haem-binding lipoprotein	NZ_CP014744.1	OD2-67.gbk	157854	158279	Putative haem-binding lipoprotein	100
AL111168.1	NCTC11168.gbk	159908	160489	6-carboxytetrahydropterin synthase (EC 4.1.2.50) @ Queuosine biosynthesis QueD, PTPS-I	NZ_CP014744.1	OD2-67.gbk	158279	158860	6-carboxytetrahydropterin synthase (EC 4.1.2.50) @ Queuosine biosynthesis QueD, PTPS-I	100
AL111168.1	NCTC11168.gbk	159908	160489	6-carboxytetrahydropterin synthase (EC 4.1.2.50) @ Queuosine biosynthesis QueD, PTPS-I	AL111168.1	NCTC11168.gbk	159908	160489	6-carboxytetrahydropterin synthase (EC 4.1.2.50) @ Queuosine biosynthesis QueD, PTPS-I	100
AL111168.1	NCTC11168.gbk	159908	160489	6-carboxytetrahydropterin synthase (EC 4.1.2.50) @ Queuosine biosynthesis QueD, PTPS-I	NZ_CP014742.1	WP2-202.gbk	307915	308496	6-carboxytetrahydropterin synthase (EC 4.1.2.50) @ Queuosine biosynthesis QueD, PTPS-I	100
AL111168.1	NCTC11168.gbk	160486	161229	Queuosine Biosynthesis QueE Radical SAM	AL111168.1	NCTC11168.gbk	160486	161229	Queuosine Biosynthesis QueE Radical SAM	100
AL111168.1	NCTC11168.gbk	160486	161229	Queuosine Biosynthesis QueE Radical SAM	NZ_CP014744.1	OD2-67.gbk	158857	159600	Queuosine Biosynthesis QueE Radical SAM	100
AL111168.1	NCTC11168.gbk	160486	161229	Queuosine Biosynthesis QueE Radical SAM	NZ_CP014742.1	WP2-202.gbk	308493	309236	Queuosine Biosynthesis QueE Radical SAM	100
AL111168.1	NCTC11168.gbk	161232	162110	Molybdenum cofactor biosynthesis protein MoaA	AL111168.1	NCTC11168.gbk	161232	162110	Molybdenum cofactor biosynthesis protein MoaA	100
AL111168.1	NCTC11168.gbk	161232	162110	Molybdenum cofactor biosynthesis protein MoaA	NZ_CP014742.1	WP2-202.gbk	309239	310117	Molybdenum cofactor biosynthesis protein MoaA	100
AL111168.1	NCTC11168.gbk	161232	162110	Molybdenum cofactor biosynthesis protein MoaA	NZ_CP014744.1	OD2-67.gbk	159603	160481	Molybdenum cofactor biosynthesis protein MoaA	100
AL111168.1	NCTC11168.gbk	162207	162722	FIG00638667: hypothetical protein	NZ_CP014744.1	OD2-67.gbk	160578	161093	FIG00638667: hypothetical protein	100
AL111168.1	NCTC11168.gbk	162207	162722	FIG00638667: hypothetical protein	NZ_CP014742.1	WP2-202.gbk	310214	310729	FIG00638667: hypothetical protein	100
AL111168.1	NCTC11168.gbk	162207	162722	FIG00638667: hypothetical protein	AL111168.1	NCTC11168.gbk	162207	162722	FIG00638667: hypothetical protein	100
AL111168.1	NCTC11168.gbk	162719	163216	FIG00469824: hypothetical protein	AL111168.1	NCTC11168.gbk	162719	163216	FIG00469824: hypothetical protein	100
AL111168.1	NCTC11168.gbk	162719	163216	FIG00469824: hypothetical protein	NZ_CP014744.1	OD2-67.gbk	161090	161587	FIG00469824: hypothetical protein	100
AL111168.1	NCTC11168.gbk	162719	163216	FIG00469824: hypothetical protein	NZ_CP014742.1	WP2-202.gbk	310726	311223	FIG00469824: hypothetical protein	100
AL111168.1	NCTC11168.gbk	163207	164091	Menaquinone via futalosine polyprenyltransferase (MenA homolog)	NZ_CP014744.1	OD2-67.gbk	161578	162462	Menaquinone via futalosine polyprenyltransferase (MenA homolog)	100
AL111168.1	NCTC11168.gbk	163207	164091	Menaquinone via futalosine polyprenyltransferase (MenA homolog)	AL111168.1	NCTC11168.gbk	163207	164091	Menaquinone via futalosine polyprenyltransferase (MenA homolog)	100
AL111168.1	NCTC11168.gbk	163207	164091	Menaquinone via futalosine polyprenyltransferase (MenA homolog)	NZ_CP014742.1	WP2-202.gbk	311214	312098	Menaquinone via futalosine polyprenyltransferase (MenA homolog)	100
AL111168.1	NCTC11168.gbk	164162	165031	tRNA dimethylallyltransferase (EC 2.5.1.75)	AL111168.1	NCTC11168.gbk	164162	165031	tRNA dimethylallyltransferase (EC 2.5.1.75)	100
AL111168.1	NCTC11168.gbk	164162	165031	tRNA dimethylallyltransferase (EC 2.5.1.75)	NZ_CP014742.1	WP2-202.gbk	312169	313038	tRNA dimethylallyltransferase (EC 2.5.1.75)	100
AL111168.1	NCTC11168.gbk	164162	165031	tRNA dimethylallyltransferase (EC 2.5.1.75)	NZ_CP014744.1	OD2-67.gbk	162533	163402	tRNA dimethylallyltransferase (EC 2.5.1.75)	100
AL111168.1	NCTC11168.gbk	165017	165580	Arginine/ornithine antiporter ArcD	NZ_CP014744.1	OD2-67.gbk	163388	163951	Arginine/ornithine antiporter ArcD	99.82
AL111168.1	NCTC11168.gbk	165017	165580	Arginine/ornithine antiporter ArcD	NZ_CP014742.1	WP2-202.gbk	313024	313587	Arginine/ornithine antiporter ArcD	99.82
AL111168.1	NCTC11168.gbk	165017	165580	Arginine/ornithine antiporter ArcD	AL111168.1	NCTC11168.gbk	165017	165580	Arginine/ornithine antiporter ArcD	100
AL111168.1	NCTC11168.gbk	165938	166105	FIG00638667: hypothetical protein	NZ_CP014744.1	OD2-67.gbk	164309	164491	FIG00638667: hypothetical protein	91.8
AL111168.1	NCTC11168.gbk	165938	166105	FIG00638667: hypothetical protein	AL111168.1	NCTC11168.gbk	165938	166105	FIG00638667: hypothetical protein	100
AL111168.1	NCTC11168.gbk	165938	166105	FIG00638667: hypothetical protein	NZ_CP014742.1	WP2-202.gbk	313945	314127	FIG00638667: hypothetical protein	91.8
AL111168.1	NCTC11168.gbk	166373	167035	Superoxide dismutase [Fe] (EC 1.15.1.1)	NZ_CP014742.1	WP2-202.gbk	314395	315057	Superoxide dismutase [Fe] (EC 1.15.1.1)	99.85
AL111168.1	NCTC11168.gbk	166373	167035	Superoxide dismutase [Fe] (EC 1.15.1.1)	AL111168.1	NCTC11168.gbk	166373	167035	Superoxide dismutase [Fe] (EC 1.15.1.1)	100
AL111168.1	NCTC11168.gbk	166373	167035	Superoxide dismutase [Fe] (EC 1.15.1.1)	NZ_CP014744.1	OD2-67.gbk	164759	165421	Superoxide dismutase [Fe] (EC 1.15.1.1)	99.85
AL111168.1	NCTC11168.gbk	167104	167322	FIG00470164: hypothetical protein	AL111168.1	NCTC11168.gbk	167104	167322	FIG00470164: hypothetical protein	100
AL111168.1	NCTC11168.gbk	167104	167322	FIG00470164: hypothetical protein	AL111168.1	NCTC11168.gbk	1253417	1253686	FIG00469770: hypothetical protein	85.15
AL111168.1	NCTC11168.gbk	167104	167322	FIG00470164: hypothetical protein	NZ_CP014742.1	WP2-202.gbk	1457225	1457494	FIG00469770: hypothetical protein	85.15
AL111168.1	NCTC11168.gbk	167104	167322	FIG00470164: hypothetical protein	NZ_CP014744.1	OD2-67.gbk	1331415	1331684	FIG00469770: hypothetical protein	85.15
AL111168.1	NCTC11168.gbk	167104	167322	FIG00470164: hypothetical protein	NZ_CP014742.1	WP2-202.gbk	315126	315344	FIG00470164: hypothetical protein	100
AL111168.1	NCTC11168.gbk	167432	167794	FIG00470164: hypothetical protein	NZ_CP014742.1	WP2-202.gbk	315454	315816	FIG00470164: hypothetical protein	100
AL111168.1	NCTC11168.gbk	167432	167794	FIG00470164: hypothetical protein	AL111168.1	NCTC11168.gbk	167432	167794	FIG00470164: hypothetical protein	100
AL111168.1	NCTC11168.gbk	167807	169012	Carboxynorspermidine dehydrogenase	NZ_CP014742.1	WP2-202.gbk	315829	317034	Carboxynorspermidine dehydrogenase	100
AL111168.1	NCTC11168.gbk	167807	169012	Carboxynorspermidine dehydrogenase	NZ_CP014744.1	OD2-67.gbk	165422	166627	Carboxynorspermidine dehydrogenase	100
AL111168.1	NCTC11168.gbk	167807	169012	Carboxynorspermidine dehydrogenase	AL111168.1	NCTC11168.gbk	167807	169012	Carboxynorspermidine dehydrogenase	100
AL111168.1	NCTC11168.gbk	169054	169959	Putative iron-uptake ABC transport system ATP-binding protein	NZ_CP014744.1	OD2-67.gbk	166669	167574	Putative iron-uptake ABC transport system ATP-binding protein	100
AL111168.1	NCTC11168.gbk	169054	169959	Putative iron-uptake ABC transport system ATP-binding protein	NZ_CP014742.1	WP2-202.gbk	317076	317981	Putative iron-uptake ABC transport system ATP-binding protein	100
AL111168.1	NCTC11168.gbk	169054	169959	Putative iron-uptake ABC transport system ATP-binding protein	AL111168.1	NCTC11168.gbk	169054	169959	Putative iron-uptake ABC transport system ATP-binding protein	100
AL111168.1	NCTC11168.gbk	169946	171562	Ferric iron ABC transporter, permease protein	NZ_CP014742.1	WP2-202.gbk	317968	319584	Ferric iron ABC transporter, permease protein	99.94
AL111168.1	NCTC11168.gbk	169946	171562	Ferric iron ABC transporter, permease protein	NZ_CP014744.1	OD2-67.gbk	167561	169177	Ferric iron ABC transporter, permease protein	99.94
AL111168.1	NCTC11168.gbk	169946	171562	Ferric iron ABC transporter, permease protein	AL111168.1	NCTC11168.gbk	169946	171562	Ferric iron ABC transporter, permease protein	100
AL111168.1	NCTC11168.gbk	171562	172566	Ferric iron ABC transporter, iron-binding protein	AL111168.1	NCTC11168.gbk	171562	172566	Ferric iron ABC transporter, iron-binding protein	100
AL111168.1	NCTC11168.gbk	171562	172566	Ferric iron ABC transporter, iron-binding protein	NZ_CP014742.1	WP2-202.gbk	319584	320588	Ferric iron ABC transporter, iron-binding protein	99.9
AL111168.1	NCTC11168.gbk	171562	172566	Ferric iron ABC transporter, iron-binding protein	NZ_CP014744.1	OD2-67.gbk	169177	170181	Ferric iron ABC transporter, iron-binding protein	99.9
AL111168.1	NCTC11168.gbk	172563	172688	Putative lipoprotein of ferric iron transporter system	NZ_CP014742.1	WP2-202.gbk	320585	320710	Putative lipoprotein of ferric iron transporter system	100
AL111168.1	NCTC11168.gbk	172563	172688	Putative lipoprotein of ferric iron transporter system	NZ_CP014744.1	OD2-67.gbk	170178	170303	Putative lipoprotein of ferric iron transporter system	100
AL111168.1	NCTC11168.gbk	172563	172688	Putative lipoprotein of ferric iron transporter system	AL111168.1	NCTC11168.gbk	172563	172688	Putative lipoprotein of ferric iron transporter system	100
AL111168.1	NCTC11168.gbk	172916	173767	Putative lipoprotein, similar to CjrA of Escherichia coli O164	AL111168.1	NCTC11168.gbk	172916	173767	Putative lipoprotein, similar to CjrA of Escherichia coli O164	100
AL111168.1	NCTC11168.gbk	172916	173767	Putative lipoprotein, similar to CjrA of Escherichia coli O164	NZ_CP014744.1	OD2-67.gbk	170531	171382	Putative lipoprotein, similar to CjrA of Escherichia coli O164	99.88
AL111168.1	NCTC11168.gbk	172916	173767	Putative lipoprotein, similar to CjrA of Escherichia coli O164	NZ_CP014742.1	WP2-202.gbk	320938	321789	Putative lipoprotein, similar to CjrA of Escherichia coli O164	99.88
AL111168.1	NCTC11168.gbk	173764	176031	Putative outer membrane siderophore receptor	NZ_CP014744.1	OD2-67.gbk	171379	173646	Putative outer membrane siderophore receptor	99.91
AL111168.1	NCTC11168.gbk	173764	176031	Putative outer membrane siderophore receptor	NZ_CP014742.1	WP2-202.gbk	321786	324053	Putative outer membrane siderophore receptor	99.91
AL111168.1	NCTC11168.gbk	173764	176031	Putative outer membrane siderophore receptor	AL111168.1	NCTC11168.gbk	173764	176031	Putative outer membrane siderophore receptor	100
AL111168.1	NCTC11168.gbk	176043	176804	Ferric siderophore transport system, biopolymer transport protein ExbB	NZ_CP014742.1	WP2-202.gbk	324065	324826	Ferric siderophore transport system, biopolymer transport protein ExbB	99.87
AL111168.1	NCTC11168.gbk	176043	176804	Ferric siderophore transport system, biopolymer transport protein ExbB	NZ_CP014744.1	OD2-67.gbk	173658	174419	Ferric siderophore transport system, biopolymer transport protein ExbB	99.87
AL111168.1	NCTC11168.gbk	176043	176804	Ferric siderophore transport system, biopolymer transport protein ExbB	AL111168.1	NCTC11168.gbk	176043	176804	Ferric siderophore transport system, biopolymer transport protein ExbB	100
AL111168.1	NCTC11168.gbk	176791	177201	Ferric siderophore transport system, biopolymer transport protein ExbD	AL111168.1	NCTC11168.gbk	176791	177201	Ferric siderophore transport system, biopolymer transport protein ExbD	100
AL111168.1	NCTC11168.gbk	176791	177201	Ferric siderophore transport system, biopolymer transport protein ExbD	NZ_CP014744.1	OD2-67.gbk	174406	174816	Ferric siderophore transport system, biopolymer transport protein ExbD	100
AL111168.1	NCTC11168.gbk	176791	177201	Ferric siderophore transport system, biopolymer transport protein ExbD	NZ_CP014742.1	WP2-202.gbk	324813	325223	Ferric siderophore transport system, biopolymer transport protein ExbD	100
AL111168.1	NCTC11168.gbk	177203	177949	Ferric siderophore transport system, periplasmic binding protein TonB	NZ_CP014742.1	WP2-202.gbk	325225	325971	Ferric siderophore transport system, periplasmic binding protein TonB	99.87
AL111168.1	NCTC11168.gbk	177203	177949	Ferric siderophore transport system, periplasmic binding protein TonB	NZ_CP014744.1	OD2-67.gbk	174818	175564	Ferric siderophore transport system, periplasmic binding protein TonB	99.87
AL111168.1	NCTC11168.gbk	177203	177949	Ferric siderophore transport system, periplasmic binding protein TonB	AL111168.1	NCTC11168.gbk	177203	177949	Ferric siderophore transport system, periplasmic binding protein TonB	100
AL111168.1	NCTC11168.gbk	178001	179200	Transmembrane transport protein	NZ_CP014742.1	WP2-202.gbk	326023	327222	Transmembrane transport protein	100
AL111168.1	NCTC11168.gbk	178001	179200	Transmembrane transport protein	AL111168.1	NCTC11168.gbk	178001	179200	Transmembrane transport protein	100
AL111168.1	NCTC11168.gbk	178001	179200	Transmembrane transport protein	NZ_CP014744.1	OD2-67.gbk	175616	176815	Transmembrane transport protein	100
AL111168.1	NCTC11168.gbk	179299	180657	Magnesium and cobalt efflux protein CorC	NZ_CP014742.1	WP2-202.gbk	327321	328679	Magnesium and cobalt efflux protein CorC	99.93
AL111168.1	NCTC11168.gbk	179299	180657	Magnesium and cobalt efflux protein CorC	AL111168.1	NCTC11168.gbk	179299	180657	Magnesium and cobalt efflux protein CorC	100
AL111168.1	NCTC11168.gbk	179299	180657	Magnesium and cobalt efflux protein CorC	NZ_CP014744.1	OD2-67.gbk	176914	178272	Magnesium and cobalt efflux protein CorC	99.93
AL111168.1	NCTC11168.gbk	180702	181856	Putative serine/threonine protein phosphatase (EC 3.1.3.16)	NZ_CP014744.1	OD2-67.gbk	178285	179469	Putative serine/threonine protein phosphatase (EC 3.1.3.16)	100
AL111168.1	NCTC11168.gbk	180702	181856	Putative serine/threonine protein phosphatase (EC 3.1.3.16)	NZ_CP014742.1	WP2-202.gbk	328692	329876	Putative serine/threonine protein phosphatase (EC 3.1.3.16)	100
AL111168.1	NCTC11168.gbk	180702	181856	Putative serine/threonine protein phosphatase (EC 3.1.3.16)	AL111168.1	NCTC11168.gbk	180702	181856	Putative serine/threonine protein phosphatase (EC 3.1.3.16)	100
AL111168.1	NCTC11168.gbk	181866	182075	Alkylphosphonate utilization operon protein PhnA	NZ_CP014742.1	WP2-202.gbk	329886	330095	Alkylphosphonate utilization operon protein PhnA	99.05
AL111168.1	NCTC11168.gbk	181866	182075	Alkylphosphonate utilization operon protein PhnA	AL111168.1	NCTC11168.gbk	181866	182075	Alkylphosphonate utilization operon protein PhnA	100
AL111168.1	NCTC11168.gbk	181866	182075	Alkylphosphonate utilization operon protein PhnA	NZ_CP014744.1	OD2-67.gbk	179479	179688	Alkylphosphonate utilization operon protein PhnA	99.05
AL111168.1	NCTC11168.gbk	182068	182787	Integral membrane protein TerC	AL111168.1	NCTC11168.gbk	182068	182787	Integral membrane protein TerC	100
AL111168.1	NCTC11168.gbk	182068	182787	Integral membrane protein TerC	NZ_CP014742.1	WP2-202.gbk	330088	330807	Integral membrane protein TerC	99.31
AL111168.1	NCTC11168.gbk	182068	182787	Integral membrane protein TerC	NZ_CP014744.1	OD2-67.gbk	179681	180400	Integral membrane protein TerC	99.31
AL111168.1	NCTC11168.gbk	182859	183425	Phosphoribosylglycinamide formyltransferase (EC 2.1.2.2)	NZ_CP014744.1	OD2-67.gbk	180472	181038	Phosphoribosylglycinamide formyltransferase (EC 2.1.2.2)	97.53
AL111168.1	NCTC11168.gbk	182859	183425	Phosphoribosylglycinamide formyltransferase (EC 2.1.2.2)	NZ_CP014742.1	WP2-202.gbk	330879	331445	Phosphoribosylglycinamide formyltransferase (EC 2.1.2.2)	97.53
AL111168.1	NCTC11168.gbk	182859	183425	Phosphoribosylglycinamide formyltransferase (EC 2.1.2.2)	AL111168.1	NCTC11168.gbk	182859	183425	Phosphoribosylglycinamide formyltransferase (EC 2.1.2.2)	100
AL111168.1	NCTC11168.gbk	183416	184786	NAD(P)HX epimerase / NAD(P)HX dehydratase	NZ_CP014742.1	WP2-202.gbk	331436	332806	NAD(P)HX epimerase / NAD(P)HX dehydratase	99.93
AL111168.1	NCTC11168.gbk	183416	184786	NAD(P)HX epimerase / NAD(P)HX dehydratase	NZ_CP014744.1	OD2-67.gbk	181029	182399	NAD(P)HX epimerase / NAD(P)HX dehydratase	99.93
AL111168.1	NCTC11168.gbk	183416	184786	NAD(P)HX epimerase / NAD(P)HX dehydratase	AL111168.1	NCTC11168.gbk	183416	184786	NAD(P)HX epimerase / NAD(P)HX dehydratase	100
AL111168.1	NCTC11168.gbk	184770	185468	Maebl	NZ_CP014742.1	WP2-202.gbk	332790	333488	Maebl	100
AL111168.1	NCTC11168.gbk	184770	185468	Maebl	AL111168.1	NCTC11168.gbk	184770	185468	Maebl	100
AL111168.1	NCTC11168.gbk	184770	185468	Maebl	NZ_CP014744.1	OD2-67.gbk	182383	183081	Maebl	100
AL111168.1	NCTC11168.gbk	185470	186975	Peptide deformylase (EC 3.5.1.88)	NZ_CP014744.1	OD2-67.gbk	183083	184588	Peptide deformylase (EC 3.5.1.88)	99.8
AL111168.1	NCTC11168.gbk	185470	186975	Peptide deformylase (EC 3.5.1.88)	AL111168.1	NCTC11168.gbk	185470	186975	Peptide deformylase (EC 3.5.1.88)	100
AL111168.1	NCTC11168.gbk	185470	186975	Peptide deformylase (EC 3.5.1.88)	NZ_CP014742.1	WP2-202.gbk	333490	334995	Peptide deformylase (EC 3.5.1.88)	99.8
AL111168.1	NCTC11168.gbk	186972	187499	Peptide deformylase (EC 3.5.1.88)	AL111168.1	NCTC11168.gbk	186972	187499	Peptide deformylase (EC 3.5.1.88)	100
AL111168.1	NCTC11168.gbk	186972	187499	Peptide deformylase (EC 3.5.1.88)	NZ_CP014742.1	WP2-202.gbk	334992	335519	Peptide deformylase (EC 3.5.1.88)	99.62
AL111168.1	NCTC11168.gbk	186972	187499	Peptide deformylase (EC 3.5.1.88)	NZ_CP014744.1	OD2-67.gbk	184585	185112	Peptide deformylase (EC 3.5.1.88)	99.62
AL111168.1	NCTC11168.gbk	187535	188119	ATP-dependent Clp protease proteolytic subunit (EC 3.4.21.92)	NZ_CP014742.1	WP2-202.gbk	335555	336139	ATP-dependent Clp protease proteolytic subunit (EC 3.4.21.92)	100
AL111168.1	NCTC11168.gbk	187535	188119	ATP-dependent Clp protease proteolytic subunit (EC 3.4.21.92)	NZ_CP014744.1	OD2-67.gbk	185148	185732	ATP-dependent Clp protease proteolytic subunit (EC 3.4.21.92)	100
AL111168.1	NCTC11168.gbk	187535	188119	ATP-dependent Clp protease proteolytic subunit (EC 3.4.21.92)	AL111168.1	NCTC11168.gbk	187535	188119	ATP-dependent Clp protease proteolytic subunit (EC 3.4.21.92)	100
AL111168.1	NCTC11168.gbk	188119	189453	Cell division trigger factor (EC 5.2.1.8)	NZ_CP014744.1	OD2-67.gbk	185732	187066	Cell division trigger factor (EC 5.2.1.8)	100
AL111168.1	NCTC11168.gbk	188119	189453	Cell division trigger factor (EC 5.2.1.8)	NZ_CP014742.1	WP2-202.gbk	336139	337473	Cell division trigger factor (EC 5.2.1.8)	100
AL111168.1	NCTC11168.gbk	188119	189453	Cell division trigger factor (EC 5.2.1.8)	AL111168.1	NCTC11168.gbk	188119	189453	Cell division trigger factor (EC 5.2.1.8)	100
AL111168.1	NCTC11168.gbk	189596	190168	GTP cyclohydrolase I (EC 3.5.4.16) type 1	NZ_CP014744.1	OD2-67.gbk	187209	187781	GTP cyclohydrolase I (EC 3.5.4.16) type 1	100
AL111168.1	NCTC11168.gbk	189596	190168	GTP cyclohydrolase I (EC 3.5.4.16) type 1	AL111168.1	NCTC11168.gbk	189596	190168	GTP cyclohydrolase I (EC 3.5.4.16) type 1	100
AL111168.1	NCTC11168.gbk	189596	190168	GTP cyclohydrolase I (EC 3.5.4.16) type 1	NZ_CP014742.1	WP2-202.gbk	337616	338188	GTP cyclohydrolase I (EC 3.5.4.16) type 1	100
AL111168.1	NCTC11168.gbk	190168	191553	Flagellum-specific ATP synthase FliI	NZ_CP014742.1	WP2-202.gbk	338188	339573	Flagellum-specific ATP synthase FliI	100
AL111168.1	NCTC11168.gbk	190168	191553	Flagellum-specific ATP synthase FliI	AL111168.1	NCTC11168.gbk	190168	191553	Flagellum-specific ATP synthase FliI	100
AL111168.1	NCTC11168.gbk	190168	191553	Flagellum-specific ATP synthase FliI	NZ_CP014744.1	OD2-67.gbk	187781	189166	Flagellum-specific ATP synthase FliI	100
AL111168.1	NCTC11168.gbk	191556	192893	Amidophosphoribosyltransferase (EC 2.4.2.14)	NZ_CP014742.1	WP2-202.gbk	339576	340913	Amidophosphoribosyltransferase (EC 2.4.2.14)	99.93
AL111168.1	NCTC11168.gbk	191556	192893	Amidophosphoribosyltransferase (EC 2.4.2.14)	NZ_CP014744.1	OD2-67.gbk	189169	190506	Amidophosphoribosyltransferase (EC 2.4.2.14)	99.93
AL111168.1	NCTC11168.gbk	191556	192893	Amidophosphoribosyltransferase (EC 2.4.2.14)	AL111168.1	NCTC11168.gbk	191556	192893	Amidophosphoribosyltransferase (EC 2.4.2.14)	100
AL111168.1	NCTC11168.gbk	192895	193623	4-hydroxy-tetrahydrodipicolinate reductase (EC 1.17.1.8)	AL111168.1	NCTC11168.gbk	192895	193623	4-hydroxy-tetrahydrodipicolinate reductase (EC 1.17.1.8)	100
AL111168.1	NCTC11168.gbk	192895	193623	4-hydroxy-tetrahydrodipicolinate reductase (EC 1.17.1.8)	NZ_CP014742.1	WP2-202.gbk	340915	341643	4-hydroxy-tetrahydrodipicolinate reductase (EC 1.17.1.8)	100
AL111168.1	NCTC11168.gbk	192895	193623	4-hydroxy-tetrahydrodipicolinate reductase (EC 1.17.1.8)	NZ_CP014744.1	OD2-67.gbk	190508	191236	4-hydroxy-tetrahydrodipicolinate reductase (EC 1.17.1.8)	100
AL111168.1	NCTC11168.gbk	193686	194867	Helicase-like protein	AL111168.1	NCTC11168.gbk	193686	194867	Helicase-like protein	100
AL111168.1	NCTC11168.gbk	193686	194867	Helicase-like protein	NZ_CP014744.1	OD2-67.gbk	191299	192480	Helicase-like protein	100
AL111168.1	NCTC11168.gbk	193686	194867	Helicase-like protein	NZ_CP014742.1	WP2-202.gbk	341706	342887	Helicase-like protein	100
AL111168.1	NCTC11168.gbk	194867	195988	FIG00638667: hypothetical protein	AL111168.1	NCTC11168.gbk	194867	195988	FIG00638667: hypothetical protein	100
AL111168.1	NCTC11168.gbk	194867	195988	FIG00638667: hypothetical protein	NZ_CP014744.1	OD2-67.gbk	192480	193601	FIG00638667: hypothetical protein	100
AL111168.1	NCTC11168.gbk	194867	195988	FIG00638667: hypothetical protein	NZ_CP014742.1	WP2-202.gbk	342887	344008	FIG00638667: hypothetical protein	100
AL111168.1	NCTC11168.gbk	196123	196470	FIG00638667: hypothetical protein	NZ_CP014742.1	WP2-202.gbk	344143	344490	FIG00638667: hypothetical protein	100
AL111168.1	NCTC11168.gbk	196123	196470	FIG00638667: hypothetical protein	AL111168.1	NCTC11168.gbk	196123	196470	FIG00638667: hypothetical protein	100
AL111168.1	NCTC11168.gbk	196123	196470	FIG00638667: hypothetical protein	NZ_CP014744.1	OD2-67.gbk	193736	194083	FIG00638667: hypothetical protein	100
AL111168.1	NCTC11168.gbk	196534	197139	hypothetical protein	NZ_CP014744.1	OD2-67.gbk	194147	194752	hypothetical protein	100
AL111168.1	NCTC11168.gbk	196534	197139	hypothetical protein	AL111168.1	NCTC11168.gbk	196534	197139	hypothetical protein	100
AL111168.1	NCTC11168.gbk	196534	197139	hypothetical protein	NZ_CP014742.1	WP2-202.gbk	344554	345159	hypothetical protein	100
AL111168.1	NCTC11168.gbk	197123	197464	FIG00469431: hypothetical protein	AL111168.1	NCTC11168.gbk	197123	197464	FIG00469431: hypothetical protein	100
AL111168.1	NCTC11168.gbk	197123	197464	FIG00469431: hypothetical protein	NZ_CP014744.1	OD2-67.gbk	194736	195077	FIG00469431: hypothetical protein	100
AL111168.1	NCTC11168.gbk	197123	197464	FIG00469431: hypothetical protein	NZ_CP014742.1	WP2-202.gbk	345143	345484	FIG00469431: hypothetical protein	100
AL111168.1	NCTC11168.gbk	197707	199053	Magnesium citrate secondary transporter	NZ_CP014744.1	OD2-67.gbk	195320	196666	Magnesium citrate secondary transporter	99.85
AL111168.1	NCTC11168.gbk	197707	199053	Magnesium citrate secondary transporter	AL111168.1	NCTC11168.gbk	197707	199053	Magnesium citrate secondary transporter	100
AL111168.1	NCTC11168.gbk	197707	199053	Magnesium citrate secondary transporter	NZ_CP014742.1	WP2-202.gbk	345727	347073	Magnesium citrate secondary transporter	99.85
AL111168.1	NCTC11168.gbk	199239	201233	oligopeptide transporter	NZ_CP014742.1	WP2-202.gbk	347259	349253	oligopeptide transporter	99.9
AL111168.1	NCTC11168.gbk	199239	201233	oligopeptide transporter	NZ_CP014744.1	OD2-67.gbk	196852	198846	oligopeptide transporter	99.95
AL111168.1	NCTC11168.gbk	199239	201233	oligopeptide transporter	AL111168.1	NCTC11168.gbk	199239	201233	oligopeptide transporter	100
AL111168.1	NCTC11168.gbk	201307	202110	Undecaprenyl-diphosphatase (EC 3.6.1.27)	NZ_CP014744.1	OD2-67.gbk	198920	199723	Undecaprenyl-diphosphatase (EC 3.6.1.27)	100
AL111168.1	NCTC11168.gbk	201307	202110	Undecaprenyl-diphosphatase (EC 3.6.1.27)	NZ_CP014742.1	WP2-202.gbk	349327	350130	Undecaprenyl-diphosphatase (EC 3.6.1.27)	100
AL111168.1	NCTC11168.gbk	201307	202110	Undecaprenyl-diphosphatase (EC 3.6.1.27)	AL111168.1	NCTC11168.gbk	201307	202110	Undecaprenyl-diphosphatase (EC 3.6.1.27)	100
AL111168.1	NCTC11168.gbk	202241	204049	Threonyl-tRNA synthetase (EC 6.1.1.3)	AL111168.1	NCTC11168.gbk	202241	204049	Threonyl-tRNA synthetase (EC 6.1.1.3)	100
AL111168.1	NCTC11168.gbk	202241	204049	Threonyl-tRNA synthetase (EC 6.1.1.3)	NZ_CP014744.1	OD2-67.gbk	199854	201662	Threonyl-tRNA synthetase (EC 6.1.1.3)	98.07
AL111168.1	NCTC11168.gbk	202241	204049	Threonyl-tRNA synthetase (EC 6.1.1.3)	NZ_CP014742.1	WP2-202.gbk	350261	352069	Threonyl-tRNA synthetase (EC 6.1.1.3)	98.07
AL111168.1	NCTC11168.gbk	204046	204564	Translation initiation factor 3	NZ_CP014744.1	OD2-67.gbk	201659	202177	Translation initiation factor 3	94.8
AL111168.1	NCTC11168.gbk	204046	204564	Translation initiation factor 3	AL111168.1	NCTC11168.gbk	204046	204564	Translation initiation factor 3	100
AL111168.1	NCTC11168.gbk	204046	204564	Translation initiation factor 3	NZ_CP014742.1	WP2-202.gbk	352066	352584	Translation initiation factor 3	94.8
AL111168.1	NCTC11168.gbk	204603	205694	DNA modification methylase (Adenine-specific methyltransferase) (EC 2.1.1.72)	AL111168.1	NCTC11168.gbk	204603	205694	DNA modification methylase (Adenine-specific methyltransferase) (EC 2.1.1.72)	100
AL111168.1	NCTC11168.gbk	204603	205694	DNA modification methylase (Adenine-specific methyltransferase) (EC 2.1.1.72)	NZ_CP014744.1	OD2-67.gbk	202216	203307	DNA modification methylase (Adenine-specific methyltransferase) (EC 2.1.1.72)	100
AL111168.1	NCTC11168.gbk	204603	205694	DNA modification methylase (Adenine-specific methyltransferase) (EC 2.1.1.72)	NZ_CP014742.1	WP2-202.gbk	352623	353714	DNA modification methylase (Adenine-specific methyltransferase) (EC 2.1.1.72)	100
AL111168.1	NCTC11168.gbk	205932	206051	hypothetical protein	NZ_CP014742.1	WP2-202.gbk	353952	354071	hypothetical protein	100
AL111168.1	NCTC11168.gbk	205932	206051	hypothetical protein	AL111168.1	NCTC11168.gbk	205932	206051	hypothetical protein	100
AL111168.1	NCTC11168.gbk	205932	206051	hypothetical protein	NZ_CP014744.1	OD2-67.gbk	203545	203664	hypothetical protein	100
AL111168.1	NCTC11168.gbk	206063	206383	FIG00469916: hypothetical protein	NZ_CP014742.1	WP2-202.gbk	354083	354403	FIG00469916: hypothetical protein	100
AL111168.1	NCTC11168.gbk	206063	206383	FIG00469916: hypothetical protein	AL111168.1	NCTC11168.gbk	206063	206383	FIG00469916: hypothetical protein	100
AL111168.1	NCTC11168.gbk	206063	206383	FIG00469916: hypothetical protein	NZ_CP014744.1	OD2-67.gbk	203676	203996	FIG00469916: hypothetical protein	100
AL111168.1	NCTC11168.gbk	206500	206694	FIG00469456: hypothetical protein	NZ_CP014744.1	OD2-67.gbk	204113	204307	FIG00469456: hypothetical protein	100
AL111168.1	NCTC11168.gbk	206500	206694	FIG00469456: hypothetical protein	NZ_CP014742.1	WP2-202.gbk	354520	354714	FIG00469456: hypothetical protein	100
AL111168.1	NCTC11168.gbk	206500	206694	FIG00469456: hypothetical protein	AL111168.1	NCTC11168.gbk	206500	206694	FIG00469456: hypothetical protein	100
AL111168.1	NCTC11168.gbk	206781	206942	FIG00470664: hypothetical protein	AL111168.1	NCTC11168.gbk	206781	206942	FIG00470664: hypothetical protein	100
AL111168.1	NCTC11168.gbk	206781	206942	FIG00470664: hypothetical protein	NZ_CP014744.1	OD2-67.gbk	204394	204624	FIG00470664: hypothetical protein	99.38
AL111168.1	NCTC11168.gbk	206781	206942	FIG00470664: hypothetical protein	NZ_CP014742.1	WP2-202.gbk	354801	355031	FIG00470664: hypothetical protein	99.38
AL111168.1	NCTC11168.gbk	206897	207010	FIG00470664: hypothetical protein	AL111168.1	NCTC11168.gbk	206897	207010	FIG00470664: hypothetical protein	100
AL111168.1	NCTC11168.gbk	206897	207010	FIG00470664: hypothetical protein	NZ_CP014742.1	WP2-202.gbk	354801	355031	FIG00470664: hypothetical protein	100
AL111168.1	NCTC11168.gbk	206897	207010	FIG00470664: hypothetical protein	NZ_CP014744.1	OD2-67.gbk	204394	204624	FIG00470664: hypothetical protein	100
AL111168.1	NCTC11168.gbk	207073	207189	hypothetical protein	AL111168.1	NCTC11168.gbk	207073	207189	hypothetical protein	100
AL111168.1	NCTC11168.gbk	207167	207313	FIG00470268: hypothetical protein	NZ_CP014742.1	WP2-202.gbk	355148	355333	FIG00470268: hypothetical protein	98.64
AL111168.1	NCTC11168.gbk	207167	207313	FIG00470268: hypothetical protein	AL111168.1	NCTC11168.gbk	207167	207313	FIG00470268: hypothetical protein	100
AL111168.1	NCTC11168.gbk	207167	207313	FIG00470268: hypothetical protein	NZ_CP014744.1	OD2-67.gbk	204741	204926	FIG00470268: hypothetical protein	98.64
AL111168.1	NCTC11168.gbk	207392	207661	Glycerate kinase (EC 2.7.1.31)	NZ_CP014742.1	WP2-202.gbk	355412	355681	Glycerate kinase (EC 2.7.1.31)	100
AL111168.1	NCTC11168.gbk	207392	207661	Glycerate kinase (EC 2.7.1.31)	AL111168.1	NCTC11168.gbk	207392	207661	Glycerate kinase (EC 2.7.1.31)	100
AL111168.1	NCTC11168.gbk	207392	207661	Glycerate kinase (EC 2.7.1.31)	NZ_CP014744.1	OD2-67.gbk	205005	205274	Glycerate kinase (EC 2.7.1.31)	100
AL111168.1	NCTC11168.gbk	208012	208215	pathogenicity domain protein	NZ_CP014744.1	OD2-67.gbk	205528	205827	hypothetical protein	99.51
AL111168.1	NCTC11168.gbk	208012	208215	pathogenicity domain protein	NZ_CP014742.1	WP2-202.gbk	355935	356234	hypothetical protein	99.51
AL111168.1	NCTC11168.gbk	208012	208215	pathogenicity domain protein	AL111168.1	NCTC11168.gbk	208012	208215	pathogenicity domain protein	100
AL111168.1	NCTC11168.gbk	208487	208669	serine protease pet	NZ_CP014744.1	OD2-67.gbk	206099	206281	serine protease pet	99.45
AL111168.1	NCTC11168.gbk	208487	208669	serine protease pet	NZ_CP014742.1	WP2-202.gbk	356506	356688	serine protease pet	99.45
AL111168.1	NCTC11168.gbk	208487	208669	serine protease pet	AL111168.1	NCTC11168.gbk	208487	208669	serine protease pet	100
AL111168.1	NCTC11168.gbk	208831	208953	serine protease pet	NZ_CP014742.1	WP2-202.gbk	356851	356973	serine protease pet	100
AL111168.1	NCTC11168.gbk	208831	208953	serine protease pet	AL111168.1	NCTC11168.gbk	208831	208953	serine protease pet	100
AL111168.1	NCTC11168.gbk	208831	208953	serine protease pet	NZ_CP014744.1	OD2-67.gbk	206444	206566	serine protease pet	100
AL111168.1	NCTC11168.gbk	209067	209198	serine protease pet	NZ_CP014742.1	WP2-202.gbk	357087	357218	serine protease pet	99.24
AL111168.1	NCTC11168.gbk	209067	209198	serine protease pet	NZ_CP014744.1	OD2-67.gbk	206680	206811	serine protease pet	99.24
AL111168.1	NCTC11168.gbk	209067	209198	serine protease pet	AL111168.1	NCTC11168.gbk	209067	209198	serine protease pet	100
AL111168.1	NCTC11168.gbk	209279	210307	N-acetyl-gamma-glutamyl-phosphate reductase (EC 1.2.1.38)	AL111168.1	NCTC11168.gbk	209279	210307	N-acetyl-gamma-glutamyl-phosphate reductase (EC 1.2.1.38)	100
AL111168.1	NCTC11168.gbk	209279	210307	N-acetyl-gamma-glutamyl-phosphate reductase (EC 1.2.1.38)	NZ_CP014742.1	WP2-202.gbk	357299	358327	N-acetyl-gamma-glutamyl-phosphate reductase (EC 1.2.1.38)	99.22
AL111168.1	NCTC11168.gbk	209279	210307	N-acetyl-gamma-glutamyl-phosphate reductase (EC 1.2.1.38)	NZ_CP014744.1	OD2-67.gbk	206892	207920	N-acetyl-gamma-glutamyl-phosphate reductase (EC 1.2.1.38)	99.22
AL111168.1	NCTC11168.gbk	210317	210763	Predicted amino-acid acetyltransferase (EC 2.3.1.1) complementing ArgA function in Arginine Biosynthesis pathway	AL111168.1	NCTC11168.gbk	210317	210763	Predicted amino-acid acetyltransferase (EC 2.3.1.1) complementing ArgA function in Arginine Biosynthesis pathway	100
AL111168.1	NCTC11168.gbk	210317	210763	Predicted amino-acid acetyltransferase (EC 2.3.1.1) complementing ArgA function in Arginine Biosynthesis pathway	NZ_CP014742.1	WP2-202.gbk	358337	358783	Predicted amino-acid acetyltransferase (EC 2.3.1.1) complementing ArgA function in Arginine Biosynthesis pathway	99.11
AL111168.1	NCTC11168.gbk	210317	210763	Predicted amino-acid acetyltransferase (EC 2.3.1.1) complementing ArgA function in Arginine Biosynthesis pathway	NZ_CP014744.1	OD2-67.gbk	207930	208376	Predicted amino-acid acetyltransferase (EC 2.3.1.1) complementing ArgA function in Arginine Biosynthesis pathway	99.11
AL111168.1	NCTC11168.gbk	210773	211612	Acetylglutamate kinase (EC 2.7.2.8)	NZ_CP014742.1	WP2-202.gbk	358793	359632	Acetylglutamate kinase (EC 2.7.2.8)	100
AL111168.1	NCTC11168.gbk	210773	211612	Acetylglutamate kinase (EC 2.7.2.8)	AL111168.1	NCTC11168.gbk	210773	211612	Acetylglutamate kinase (EC 2.7.2.8)	100
AL111168.1	NCTC11168.gbk	210773	211612	Acetylglutamate kinase (EC 2.7.2.8)	NZ_CP014744.1	OD2-67.gbk	208386	209225	Acetylglutamate kinase (EC 2.7.2.8)	100
AL111168.1	NCTC11168.gbk	211622	212803	Acetylornithine aminotransferase (EC 2.6.1.11) / N-succinyl-L,L-diaminopimelate aminotransferase (EC 2.6.1.17)	AL111168.1	NCTC11168.gbk	211622	212803	Acetylornithine aminotransferase (EC 2.6.1.11) / N-succinyl-L,L-diaminopimelate aminotransferase (EC 2.6.1.17)	100
AL111168.1	NCTC11168.gbk	211622	212803	Acetylornithine aminotransferase (EC 2.6.1.11) / N-succinyl-L,L-diaminopimelate aminotransferase (EC 2.6.1.17)	NZ_CP014744.1	OD2-67.gbk	209235	210416	Acetylornithine aminotransferase (EC 2.6.1.11) / N-succinyl-L,L-diaminopimelate aminotransferase (EC 2.6.1.17)	99.32
AL111168.1	NCTC11168.gbk	211622	212803	Acetylornithine aminotransferase (EC 2.6.1.11) / N-succinyl-L,L-diaminopimelate aminotransferase (EC 2.6.1.17)	NZ_CP014742.1	WP2-202.gbk	359642	360823	Acetylornithine aminotransferase (EC 2.6.1.11) / N-succinyl-L,L-diaminopimelate aminotransferase (EC 2.6.1.17)	99.32
AL111168.1	NCTC11168.gbk	212822	213451	Protein-L-isoaspartate O-methyltransferase (EC 2.1.1.77)	NZ_CP014742.1	WP2-202.gbk	360843	361472	Protein-L-isoaspartate O-methyltransferase (EC 2.1.1.77)	99.05
AL111168.1	NCTC11168.gbk	212822	213451	Protein-L-isoaspartate O-methyltransferase (EC 2.1.1.77)	AL111168.1	NCTC11168.gbk	212822	213451	Protein-L-isoaspartate O-methyltransferase (EC 2.1.1.77)	100
AL111168.1	NCTC11168.gbk	212822	213451	Protein-L-isoaspartate O-methyltransferase (EC 2.1.1.77)	NZ_CP014744.1	OD2-67.gbk	210436	211065	Protein-L-isoaspartate O-methyltransferase (EC 2.1.1.77)	99.05
AL111168.1	NCTC11168.gbk	213540	214088	carbonic anhydrase, family 3	AL111168.1	NCTC11168.gbk	213540	214088	carbonic anhydrase, family 3	100
AL111168.1	NCTC11168.gbk	213540	214088	carbonic anhydrase, family 3	NZ_CP014744.1	OD2-67.gbk	211154	211702	carbonic anhydrase, family 3	98.91
AL111168.1	NCTC11168.gbk	213540	214088	carbonic anhydrase, family 3	NZ_CP014742.1	WP2-202.gbk	361561	362109	carbonic anhydrase, family 3	98.91
AL111168.1	NCTC11168.gbk	214057	215427	Nicotinate phosphoribosyltransferase (EC 2.4.2.11)	NZ_CP014744.1	OD2-67.gbk	211671	213041	Nicotinate phosphoribosyltransferase (EC 2.4.2.11)	99.64
AL111168.1	NCTC11168.gbk	214057	215427	Nicotinate phosphoribosyltransferase (EC 2.4.2.11)	AL111168.1	NCTC11168.gbk	214057	215427	Nicotinate phosphoribosyltransferase (EC 2.4.2.11)	100
AL111168.1	NCTC11168.gbk	214057	215427	Nicotinate phosphoribosyltransferase (EC 2.4.2.11)	NZ_CP014742.1	WP2-202.gbk	362078	363448	Nicotinate phosphoribosyltransferase (EC 2.4.2.11)	99.64
AL111168.1	NCTC11168.gbk	215417	216439	Ribonucleotide reductase of class Ia (aerobic), beta subunit (EC 1.17.4.1)	NZ_CP014744.1	OD2-67.gbk	213031	214053	Ribonucleotide reductase of class Ia (aerobic), beta subunit (EC 1.17.4.1)	98.73
AL111168.1	NCTC11168.gbk	215417	216439	Ribonucleotide reductase of class Ia (aerobic), beta subunit (EC 1.17.4.1)	NZ_CP014742.1	WP2-202.gbk	363438	364460	Ribonucleotide reductase of class Ia (aerobic), beta subunit (EC 1.17.4.1)	98.73
AL111168.1	NCTC11168.gbk	215417	216439	Ribonucleotide reductase of class Ia (aerobic), beta subunit (EC 1.17.4.1)	AL111168.1	NCTC11168.gbk	215417	216439	Ribonucleotide reductase of class Ia (aerobic), beta subunit (EC 1.17.4.1)	100
AL111168.1	NCTC11168.gbk	216453	216863	FIG00732228: membrane protein	AL111168.1	NCTC11168.gbk	216453	216863	FIG00732228: membrane protein	100
AL111168.1	NCTC11168.gbk	216453	216863	FIG00732228: membrane protein	NZ_CP014744.1	OD2-67.gbk	214056	214478	FIG00732228: membrane protein	99.26
AL111168.1	NCTC11168.gbk	216453	216863	FIG00732228: membrane protein	NZ_CP014742.1	WP2-202.gbk	364463	364885	FIG00732228: membrane protein	99.26
AL111168.1	NCTC11168.gbk	216864	217472	Orotate phosphoribosyltransferase (EC 2.4.2.10)	NZ_CP014744.1	OD2-67.gbk	214479	215087	Orotate phosphoribosyltransferase (EC 2.4.2.10)	98.03
AL111168.1	NCTC11168.gbk	216864	217472	Orotate phosphoribosyltransferase (EC 2.4.2.10)	AL111168.1	NCTC11168.gbk	216864	217472	Orotate phosphoribosyltransferase (EC 2.4.2.10)	100
AL111168.1	NCTC11168.gbk	216864	217472	Orotate phosphoribosyltransferase (EC 2.4.2.10)	NZ_CP014742.1	WP2-202.gbk	364886	365494	Orotate phosphoribosyltransferase (EC 2.4.2.10)	98.03
AL111168.1	NCTC11168.gbk	217475	218032	Ribosome recycling factor	AL111168.1	NCTC11168.gbk	217475	218032	Ribosome recycling factor	100
AL111168.1	NCTC11168.gbk	217475	218032	Ribosome recycling factor	NZ_CP014744.1	OD2-67.gbk	215090	215647	Ribosome recycling factor	98.75
AL111168.1	NCTC11168.gbk	217475	218032	Ribosome recycling factor	NZ_CP014742.1	WP2-202.gbk	365497	366054	Ribosome recycling factor	98.75
AL111168.1	NCTC11168.gbk	218048	218419	Preprotein translocase subunit SecG (TC 3.A.5.1.1)	NZ_CP014742.1	WP2-202.gbk	366070	366441	Preprotein translocase subunit SecG (TC 3.A.5.1.1)	98.12
AL111168.1	NCTC11168.gbk	218048	218419	Preprotein translocase subunit SecG (TC 3.A.5.1.1)	AL111168.1	NCTC11168.gbk	218048	218419	Preprotein translocase subunit SecG (TC 3.A.5.1.1)	100
AL111168.1	NCTC11168.gbk	218048	218419	Preprotein translocase subunit SecG (TC 3.A.5.1.1)	NZ_CP014744.1	OD2-67.gbk	215663	216034	Preprotein translocase subunit SecG (TC 3.A.5.1.1)	98.12
AL111168.1	NCTC11168.gbk	218523	219218	Arginine/ornithine antiporter ArcD	NZ_CP014742.1	WP2-202.gbk	366545	367240	Arginine/ornithine antiporter ArcD	98.99
AL111168.1	NCTC11168.gbk	218523	219218	Arginine/ornithine antiporter ArcD	AL111168.1	NCTC11168.gbk	218523	219218	Arginine/ornithine antiporter ArcD	100
AL111168.1	NCTC11168.gbk	218523	219218	Arginine/ornithine antiporter ArcD	NZ_CP014744.1	OD2-67.gbk	216138	216833	Arginine/ornithine antiporter ArcD	98.99
AL111168.1	NCTC11168.gbk	219378	220013	Carbonic anhydrase (EC 4.2.1.1)	NZ_CP014744.1	OD2-67.gbk	216994	217629	Carbonic anhydrase (EC 4.2.1.1)	98.9
AL111168.1	NCTC11168.gbk	219378	220013	Carbonic anhydrase (EC 4.2.1.1)	AL111168.1	NCTC11168.gbk	219378	220013	Carbonic anhydrase (EC 4.2.1.1)	100
AL111168.1	NCTC11168.gbk	219378	220013	Carbonic anhydrase (EC 4.2.1.1)	NZ_CP014742.1	WP2-202.gbk	367401	368036	Carbonic anhydrase (EC 4.2.1.1)	98.9
AL111168.1	NCTC11168.gbk	220010	221893	Potassium efflux system kefA / Small-conductance mechanosensitive channel	AL111168.1	NCTC11168.gbk	220010	221893	Potassium efflux system kefA / Small-conductance mechanosensitive channel	100
AL111168.1	NCTC11168.gbk	220010	221893	Potassium efflux system kefA / Small-conductance mechanosensitive channel	NZ_CP014744.1	OD2-67.gbk	217626	219509	Small-conductance mechanosensitive channel	99.2
AL111168.1	NCTC11168.gbk	220010	221893	Potassium efflux system kefA / Small-conductance mechanosensitive channel	NZ_CP014742.1	WP2-202.gbk	368033	369916	Small-conductance mechanosensitive channel	99.2
AL111168.1	NCTC11168.gbk	221916	222887	Iron-sulfur cluster assembly scaffold protein IscU/NifU-like	NZ_CP014742.1	WP2-202.gbk	369940	370911	Iron-sulfur cluster assembly scaffold protein IscU/NifU-like	99.28
AL111168.1	NCTC11168.gbk	221916	222887	Iron-sulfur cluster assembly scaffold protein IscU/NifU-like	NZ_CP014744.1	OD2-67.gbk	219533	220504	Iron-sulfur cluster assembly scaffold protein IscU/NifU-like	99.28
AL111168.1	NCTC11168.gbk	221916	222887	Iron-sulfur cluster assembly scaffold protein IscU/NifU-like	AL111168.1	NCTC11168.gbk	221916	222887	Iron-sulfur cluster assembly scaffold protein IscU/NifU-like	100
AL111168.1	NCTC11168.gbk	222897	224078	Cysteine desulfurase (EC 2.8.1.7)	AL111168.1	NCTC11168.gbk	222897	224078	Cysteine desulfurase (EC 2.8.1.7)	100
AL111168.1	NCTC11168.gbk	222897	224078	Cysteine desulfurase (EC 2.8.1.7)	NZ_CP014744.1	OD2-67.gbk	220514	221695	Cysteine desulfurase (EC 2.8.1.7)	98.9
AL111168.1	NCTC11168.gbk	222897	224078	Cysteine desulfurase (EC 2.8.1.7)	NZ_CP014742.1	WP2-202.gbk	370921	372102	Cysteine desulfurase (EC 2.8.1.7)	98.9
AL111168.1	NCTC11168.gbk	224256	224657	Hemerythrin-like iron-binding protein	NZ_CP014744.1	OD2-67.gbk	221873	222274	Hemerythrin-like iron-binding protein	100
AL111168.1	NCTC11168.gbk	224256	224657	Hemerythrin-like iron-binding protein	AL111168.1	NCTC11168.gbk	224256	224657	Hemerythrin-like iron-binding protein	100
AL111168.1	NCTC11168.gbk	224256	224657	Hemerythrin-like iron-binding protein	NZ_CP014742.1	WP2-202.gbk	372280	372681	Hemerythrin-like iron-binding protein	100
AL111168.1	NCTC11168.gbk	224794	225960	FIG00469687: hypothetical protein	AL111168.1	NCTC11168.gbk	224794	225960	FIG00469687: hypothetical protein	100
AL111168.1	NCTC11168.gbk	224794	225960	FIG00469687: hypothetical protein	NZ_CP014742.1	WP2-202.gbk	372818	373984	FIG00469687: hypothetical protein	100
AL111168.1	NCTC11168.gbk	224794	225960	FIG00469687: hypothetical protein	NZ_CP014744.1	OD2-67.gbk	222398	223525	FIG00469687: hypothetical protein	100
AL111168.1	NCTC11168.gbk	226031	226159	hypothetical protein	NZ_CP014744.1	OD2-67.gbk	223596	223724	hypothetical protein	100
AL111168.1	NCTC11168.gbk	226031	226159	hypothetical protein	NZ_CP014742.1	WP2-202.gbk	374055	374183	hypothetical protein	100
AL111168.1	NCTC11168.gbk	226031	226159	hypothetical protein	AL111168.1	NCTC11168.gbk	226031	226159	hypothetical protein	100
AL111168.1	NCTC11168.gbk	226116	226307	LSU ribosomal protein L35p	NZ_CP014742.1	WP2-202.gbk	374140	374331	LSU ribosomal protein L35p	100
AL111168.1	NCTC11168.gbk	226116	226307	LSU ribosomal protein L35p	AL111168.1	NCTC11168.gbk	226116	226307	LSU ribosomal protein L35p	100
AL111168.1	NCTC11168.gbk	226116	226307	LSU ribosomal protein L35p	NZ_CP014744.1	OD2-67.gbk	223681	223872	LSU ribosomal protein L35p	100
AL111168.1	NCTC11168.gbk	226401	226754	LSU ribosomal protein L20p	NZ_CP014744.1	OD2-67.gbk	223966	224319	LSU ribosomal protein L20p	100
AL111168.1	NCTC11168.gbk	226401	226754	LSU ribosomal protein L20p	NZ_CP014742.1	WP2-202.gbk	374425	374778	LSU ribosomal protein L20p	100
AL111168.1	NCTC11168.gbk	226401	226754	LSU ribosomal protein L20p	AL111168.1	NCTC11168.gbk	226401	226754	LSU ribosomal protein L20p	100
AL111168.1	NCTC11168.gbk	226807	227934	Putative MCP-domain signal transduction protein	NZ_CP014744.1	OD2-67.gbk	224372	225499	Putative MCP-domain signal transduction protein	99.91
AL111168.1	NCTC11168.gbk	226807	227934	Putative MCP-domain signal transduction protein	NZ_CP014742.1	WP2-202.gbk	374831	375958	Putative MCP-domain signal transduction protein	99.91
AL111168.1	NCTC11168.gbk	226807	227934	Putative MCP-domain signal transduction protein	AL111168.1	NCTC11168.gbk	226807	227934	Putative MCP-domain signal transduction protein	100
AL111168.1	NCTC11168.gbk	227910	228464	FIG00470425: hypothetical protein	NZ_CP014744.1	OD2-67.gbk	225475	226029	FIG00470425: hypothetical protein	100
AL111168.1	NCTC11168.gbk	227910	228464	FIG00470425: hypothetical protein	NZ_CP014742.1	WP2-202.gbk	375934	376488	FIG00470425: hypothetical protein	100
AL111168.1	NCTC11168.gbk	227910	228464	FIG00470425: hypothetical protein	AL111168.1	NCTC11168.gbk	227910	228464	FIG00470425: hypothetical protein	100
AL111168.1	NCTC11168.gbk	228946	229803	Predicted signal transduction protein	NZ_CP014742.1	WP2-202.gbk	376970	377827	Predicted signal transduction protein	99.88
AL111168.1	NCTC11168.gbk	228946	229803	Predicted signal transduction protein	AL111168.1	NCTC11168.gbk	228946	229803	Predicted signal transduction protein	100
AL111168.1	NCTC11168.gbk	228946	229803	Predicted signal transduction protein	NZ_CP014744.1	OD2-67.gbk	226511	227368	Predicted signal transduction protein	99.88
AL111168.1	NCTC11168.gbk	229834	230310	FIG00469742: hypothetical protein	NZ_CP014744.1	OD2-67.gbk	227399	227875	FIG00469742: hypothetical protein	100
AL111168.1	NCTC11168.gbk	229834	230310	FIG00469742: hypothetical protein	AL111168.1	NCTC11168.gbk	229834	230310	FIG00469742: hypothetical protein	100
AL111168.1	NCTC11168.gbk	229834	230310	FIG00469742: hypothetical protein	NZ_CP014742.1	WP2-202.gbk	377858	378334	FIG00469742: hypothetical protein	100
AL111168.1	NCTC11168.gbk	230279	231589	L-Proline/Glycine betaine transporter ProP	NZ_CP014744.1	OD2-67.gbk	1553489	1554784	L-Proline/Glycine betaine transporter ProP	81.47
AL111168.1	NCTC11168.gbk	230279	231589	L-Proline/Glycine betaine transporter ProP	NZ_CP014744.1	OD2-67.gbk	227844	229154	L-Proline/Glycine betaine transporter ProP	100
AL111168.1	NCTC11168.gbk	230279	231589	L-Proline/Glycine betaine transporter ProP	NZ_CP014742.1	WP2-202.gbk	378303	379613	L-Proline/Glycine betaine transporter ProP	100
AL111168.1	NCTC11168.gbk	230279	231589	L-Proline/Glycine betaine transporter ProP	AL111168.1	NCTC11168.gbk	1519690	1520985	L-Proline/Glycine betaine transporter ProP	81.47
AL111168.1	NCTC11168.gbk	230279	231589	L-Proline/Glycine betaine transporter ProP	NZ_CP014742.1	WP2-202.gbk	25719	27014	L-Proline/Glycine betaine transporter ProP	81.47
AL111168.1	NCTC11168.gbk	230279	231589	L-Proline/Glycine betaine transporter ProP	AL111168.1	NCTC11168.gbk	230279	231589	L-Proline/Glycine betaine transporter ProP	100
AL111168.1	NCTC11168.gbk	231592	231747	Highly acidic protein	AL111168.1	NCTC11168.gbk	231592	231747	Highly acidic protein	100
AL111168.1	NCTC11168.gbk	231592	231747	Highly acidic protein	NZ_CP014744.1	OD2-67.gbk	229157	229312	Highly acidic protein	100
AL111168.1	NCTC11168.gbk	231592	231747	Highly acidic protein	NZ_CP014742.1	WP2-202.gbk	379616	379771	Highly acidic protein	100
AL111168.1	NCTC11168.gbk	231840	232313	Molybdenum cofactor biosynthesis protein MoaC	AL111168.1	NCTC11168.gbk	231840	232313	Molybdenum cofactor biosynthesis protein MoaC	100
AL111168.1	NCTC11168.gbk	231840	232313	Molybdenum cofactor biosynthesis protein MoaC	NZ_CP014744.1	OD2-67.gbk	229405	229878	Molybdenum cofactor biosynthesis protein MoaC	100
AL111168.1	NCTC11168.gbk	231840	232313	Molybdenum cofactor biosynthesis protein MoaC	NZ_CP014742.1	WP2-202.gbk	379864	380337	Molybdenum cofactor biosynthesis protein MoaC	100
AL111168.1	NCTC11168.gbk	232291	232554	FIG00469877: hypothetical protein	NZ_CP014744.1	OD2-67.gbk	229856	230119	FIG00469877: hypothetical protein	100
AL111168.1	NCTC11168.gbk	232291	232554	FIG00469877: hypothetical protein	NZ_CP014742.1	WP2-202.gbk	380315	380578	FIG00469877: hypothetical protein	100
AL111168.1	NCTC11168.gbk	232291	232554	FIG00469877: hypothetical protein	AL111168.1	NCTC11168.gbk	232291	232554	FIG00469877: hypothetical protein	100
AL111168.1	NCTC11168.gbk	232568	233704	FIG00469373: hypothetical protein	NZ_CP014744.1	OD2-67.gbk	230133	231269	FIG00469373: hypothetical protein	100
AL111168.1	NCTC11168.gbk	232568	233704	FIG00469373: hypothetical protein	AL111168.1	NCTC11168.gbk	232568	233704	FIG00469373: hypothetical protein	100
AL111168.1	NCTC11168.gbk	232568	233704	FIG00469373: hypothetical protein	NZ_CP014742.1	WP2-202.gbk	380592	381728	FIG00469373: hypothetical protein	100
AL111168.1	NCTC11168.gbk	233723	234481	Exodeoxyribonuclease III (EC 3.1.11.2)	NZ_CP014744.1	OD2-67.gbk	231288	232046	Exodeoxyribonuclease III (EC 3.1.11.2)	100
AL111168.1	NCTC11168.gbk	233723	234481	Exodeoxyribonuclease III (EC 3.1.11.2)	NZ_CP014742.1	WP2-202.gbk	381747	382505	Exodeoxyribonuclease III (EC 3.1.11.2)	100
AL111168.1	NCTC11168.gbk	233723	234481	Exodeoxyribonuclease III (EC 3.1.11.2)	AL111168.1	NCTC11168.gbk	233723	234481	Exodeoxyribonuclease III (EC 3.1.11.2)	100
AL111168.1	NCTC11168.gbk	234872	236137	membrane protein	NZ_CP014742.1	WP2-202.gbk	382896	384161	membrane protein	99.92
AL111168.1	NCTC11168.gbk	234872	236137	membrane protein	AL111168.1	NCTC11168.gbk	234872	236137	membrane protein	100
AL111168.1	NCTC11168.gbk	234872	236137	membrane protein	NZ_CP014744.1	OD2-67.gbk	232437	233702	membrane protein	99.92
AL111168.1	NCTC11168.gbk	236134	236490	Diacylglycerol kinase (EC 2.7.1.107)	NZ_CP014744.1	OD2-67.gbk	233699	234055	Diacylglycerol kinase (EC 2.7.1.107)	100
AL111168.1	NCTC11168.gbk	236134	236490	Diacylglycerol kinase (EC 2.7.1.107)	AL111168.1	NCTC11168.gbk	236134	236490	Diacylglycerol kinase (EC 2.7.1.107)	100
AL111168.1	NCTC11168.gbk	236134	236490	Diacylglycerol kinase (EC 2.7.1.107)	NZ_CP014742.1	WP2-202.gbk	384158	384514	Diacylglycerol kinase (EC 2.7.1.107)	100
AL111168.1	NCTC11168.gbk	236487	236732	Putative helix-turn-helix motif protein	AL111168.1	NCTC11168.gbk	236487	236732	Putative helix-turn-helix motif protein	100
AL111168.1	NCTC11168.gbk	236487	236732	Putative helix-turn-helix motif protein	NZ_CP014742.1	WP2-202.gbk	384511	384756	Putative helix-turn-helix motif protein	100
AL111168.1	NCTC11168.gbk	236487	236732	Putative helix-turn-helix motif protein	NZ_CP014744.1	OD2-67.gbk	234052	234297	Putative helix-turn-helix motif protein	100
AL111168.1	NCTC11168.gbk	236722	237729	Dihydroorotase (EC 3.5.2.3)	NZ_CP014742.1	WP2-202.gbk	384746	385753	Dihydroorotase (EC 3.5.2.3)	99.8
AL111168.1	NCTC11168.gbk	236722	237729	Dihydroorotase (EC 3.5.2.3)	AL111168.1	NCTC11168.gbk	236722	237729	Dihydroorotase (EC 3.5.2.3)	100
AL111168.1	NCTC11168.gbk	236722	237729	Dihydroorotase (EC 3.5.2.3)	NZ_CP014744.1	OD2-67.gbk	234287	235147	Dihydroorotase (EC 3.5.2.3)	99.88
AL111168.1	NCTC11168.gbk	237761	237976	Small hydrophobic protein Cj0260c-related protein	AL111168.1	NCTC11168.gbk	237761	237976	Small hydrophobic protein Cj0260c-related protein	100
AL111168.1	NCTC11168.gbk	237761	237976	Small hydrophobic protein Cj0260c-related protein	NZ_CP014742.1	WP2-202.gbk	385778	385999	Small hydrophobic protein Cj0260c-related protein	97.69
AL111168.1	NCTC11168.gbk	238032	238751	FIG00471707: hypothetical protein	AL111168.1	NCTC11168.gbk	238032	238751	FIG00471707: hypothetical protein	100
AL111168.1	NCTC11168.gbk	238032	238751	FIG00471707: hypothetical protein	NZ_CP014742.1	WP2-202.gbk	386055	386774	FIG00471707: hypothetical protein	98.06
AL111168.1	NCTC11168.gbk	238832	240829	Methyl-accepting chemotaxis signal transduction protein	NZ_CP014744.1	OD2-67.gbk	236311	236817	Methyl-accepting chemotaxis signal transduction protein	97.06
AL111168.1	NCTC11168.gbk	238832	240829	Methyl-accepting chemotaxis signal transduction protein	NZ_CP014742.1	WP2-202.gbk	386875	388863	Methyl-accepting chemotaxis signal transduction protein	91.52
AL111168.1	NCTC11168.gbk	238832	240829	Methyl-accepting chemotaxis signal transduction protein	NZ_CP014742.1	WP2-202.gbk	296131	296841	Methyl-accepting chemotaxis signal transduction protein	99.72
AL111168.1	NCTC11168.gbk	238832	240829	Methyl-accepting chemotaxis signal transduction protein	NZ_CP014742.1	WP2-202.gbk	295817	296089	Methyl-accepting chemotaxis signal transduction protein	98.88
AL111168.1	NCTC11168.gbk	238832	240829	Methyl-accepting chemotaxis signal transduction protein	AL111168.1	NCTC11168.gbk	146705	148684	Methyl-accepting chemotaxis signal transduction protein	100
AL111168.1	NCTC11168.gbk	238832	240829	Methyl-accepting chemotaxis signal transduction protein	NZ_CP014744.1	OD2-67.gbk	235538	236248	Methyl-accepting chemotaxis signal transduction protein	98.72
AL111168.1	NCTC11168.gbk	238832	240829	Methyl-accepting chemotaxis signal transduction protein	NZ_CP014744.1	OD2-67.gbk	1158113	1159492	Signal transduction protein CetA, mediates an energy taxis response	89.15
AL111168.1	NCTC11168.gbk	238832	240829	Methyl-accepting chemotaxis signal transduction protein	NZ_CP014744.1	OD2-67.gbk	1526147	1527790	Methyl-accepting chemotaxis signal transduction protein	99.87
AL111168.1	NCTC11168.gbk	238832	240829	Methyl-accepting chemotaxis signal transduction protein	AL111168.1	NCTC11168.gbk	1492036	1493991	Methyl-accepting chemotaxis signal transduction protein	100
AL111168.1	NCTC11168.gbk	238832	240829	Methyl-accepting chemotaxis signal transduction protein	AL111168.1	NCTC11168.gbk	1440883	1442985	methyl-accepting chemotaxis protein (tlpA)	81.7
AL111168.1	NCTC11168.gbk	238832	240829	Methyl-accepting chemotaxis signal transduction protein	NZ_CP014742.1	WP2-202.gbk	1628948	1631050	methyl-accepting chemotaxis protein (tlpA)	81.7
AL111168.1	NCTC11168.gbk	238832	240829	Methyl-accepting chemotaxis signal transduction protein	NZ_CP014742.1	WP2-202.gbk	1249145	1250434	Putative MCP-type signal transduction protein	86.29
AL111168.1	NCTC11168.gbk	238832	240829	Methyl-accepting chemotaxis signal transduction protein	AL111168.1	NCTC11168.gbk	1117705	1119084	Signal transduction protein CetA, mediates an energy taxis response	88.98
AL111168.1	NCTC11168.gbk	238832	240829	Methyl-accepting chemotaxis signal transduction protein	NZ_CP014744.1	OD2-67.gbk	1084823	1086112	Putative MCP-type signal transduction protein	86.29
AL111168.1	NCTC11168.gbk	238832	240829	Methyl-accepting chemotaxis signal transduction protein	NZ_CP014742.1	WP2-202.gbk	1323655	1325034	Signal transduction protein CetA, mediates an energy taxis response	89.15
AL111168.1	NCTC11168.gbk	238832	240829	Methyl-accepting chemotaxis signal transduction protein	NZ_CP014744.1	OD2-67.gbk	1474779	1476881	methyl-accepting chemotaxis protein (tlpA)	81.7
AL111168.1	NCTC11168.gbk	238832	240829	Methyl-accepting chemotaxis signal transduction protein	NZ_CP014744.1	OD2-67.gbk	146393	147127	Methyl-accepting chemotaxis signal transduction protein	100
AL111168.1	NCTC11168.gbk	238832	240829	Methyl-accepting chemotaxis signal transduction protein	NZ_CP014742.1	WP2-202.gbk	1681197	1681907	Methyl-accepting chemotaxis signal transduction protein	99.72
AL111168.1	NCTC11168.gbk	238832	240829	Methyl-accepting chemotaxis signal transduction protein	AL111168.1	NCTC11168.gbk	238832	240829	Methyl-accepting chemotaxis signal transduction protein	100
AL111168.1	NCTC11168.gbk	238832	240829	Methyl-accepting chemotaxis signal transduction protein	AL111168.1	NCTC11168.gbk	1043223	1044512	Putative MCP-type signal transduction protein	86.29
AL111168.1	NCTC11168.gbk	241022	241897	Zinc transporter ZupT	NZ_CP014744.1	OD2-67.gbk	237656	238531	Zinc transporter ZupT	99.2
AL111168.1	NCTC11168.gbk	241022	241897	Zinc transporter ZupT	NZ_CP014742.1	WP2-202.gbk	389056	389931	Zinc transporter ZupT	99.2
AL111168.1	NCTC11168.gbk	241022	241897	Zinc transporter ZupT	AL111168.1	NCTC11168.gbk	241022	241897	Zinc transporter ZupT	100
AL111168.1	NCTC11168.gbk	241921	244437	Trimethylamine-N-oxide reductase (EC 1.6.6.9)	AL111168.1	NCTC11168.gbk	241921	244437	Trimethylamine-N-oxide reductase (EC 1.6.6.9)	100
AL111168.1	NCTC11168.gbk	241921	244437	Trimethylamine-N-oxide reductase (EC 1.6.6.9)	NZ_CP014742.1	WP2-202.gbk	389955	392471	Trimethylamine-N-oxide reductase (EC 1.6.6.9)	97.89
AL111168.1	NCTC11168.gbk	241921	244437	Trimethylamine-N-oxide reductase (EC 1.6.6.9)	NZ_CP014744.1	OD2-67.gbk	238555	241071	Trimethylamine-N-oxide reductase (EC 1.6.6.9)	97.89
AL111168.1	NCTC11168.gbk	244448	245023	putative cytochrome C-type haem-binding periplasmic protein	AL111168.1	NCTC11168.gbk	244448	245023	putative cytochrome C-type haem-binding periplasmic protein	100
AL111168.1	NCTC11168.gbk	244448	245023	putative cytochrome C-type haem-binding periplasmic protein	NZ_CP014744.1	OD2-67.gbk	241082	241657	putative cytochrome C-type haem-binding periplasmic protein	99.65
AL111168.1	NCTC11168.gbk	244448	245023	putative cytochrome C-type haem-binding periplasmic protein	NZ_CP014742.1	WP2-202.gbk	392482	393057	putative cytochrome C-type haem-binding periplasmic protein	99.65
AL111168.1	NCTC11168.gbk	245504	246013	Arginine/ornithine antiporter ArcD	NZ_CP014744.1	OD2-67.gbk	242138	242647	Arginine/ornithine antiporter ArcD	100
AL111168.1	NCTC11168.gbk	245504	246013	Arginine/ornithine antiporter ArcD	AL111168.1	NCTC11168.gbk	245504	246013	Arginine/ornithine antiporter ArcD	100
AL111168.1	NCTC11168.gbk	245504	246013	Arginine/ornithine antiporter ArcD	NZ_CP014742.1	WP2-202.gbk	393538	394047	Arginine/ornithine antiporter ArcD	100
AL111168.1	NCTC11168.gbk	246013	246543	membrane protein	AL111168.1	NCTC11168.gbk	246013	246543	membrane protein	100
AL111168.1	NCTC11168.gbk	246013	246543	membrane protein	NZ_CP014744.1	OD2-67.gbk	242647	243177	membrane protein	100
AL111168.1	NCTC11168.gbk	246013	246543	membrane protein	NZ_CP014742.1	WP2-202.gbk	394047	394577	membrane protein	100
AL111168.1	NCTC11168.gbk	246555	247643	Membrane protease family protein HP0248	NZ_CP014744.1	OD2-67.gbk	243189	244277	Membrane protease family protein HP0248	100
AL111168.1	NCTC11168.gbk	246555	247643	Membrane protease family protein HP0248	NZ_CP014742.1	WP2-202.gbk	394589	395677	Membrane protease family protein HP0248	100
AL111168.1	NCTC11168.gbk	246555	247643	Membrane protease family protein HP0248	AL111168.1	NCTC11168.gbk	246555	247643	Membrane protease family protein HP0248	100
AL111168.1	NCTC11168.gbk	247656	248570	Branched-chain amino acid aminotransferase (EC 2.6.1.42)	NZ_CP014742.1	WP2-202.gbk	395690	396604	Branched-chain amino acid aminotransferase (EC 2.6.1.42)	100
AL111168.1	NCTC11168.gbk	247656	248570	Branched-chain amino acid aminotransferase (EC 2.6.1.42)	NZ_CP014744.1	OD2-67.gbk	244290	245204	Branched-chain amino acid aminotransferase (EC 2.6.1.42)	100
AL111168.1	NCTC11168.gbk	247656	248570	Branched-chain amino acid aminotransferase (EC 2.6.1.42)	AL111168.1	NCTC11168.gbk	247656	248570	Branched-chain amino acid aminotransferase (EC 2.6.1.42)	100
AL111168.1	NCTC11168.gbk	248747	248953	4-oxalocrotonate tautomerase (EC 5.3.2.-)	AL111168.1	NCTC11168.gbk	248747	248953	4-oxalocrotonate tautomerase (EC 5.3.2.-)	100
AL111168.1	NCTC11168.gbk	248747	248953	4-oxalocrotonate tautomerase (EC 5.3.2.-)	NZ_CP014744.1	OD2-67.gbk	245381	245587	4-oxalocrotonate tautomerase (EC 5.3.2.-)	100
AL111168.1	NCTC11168.gbk	248747	248953	4-oxalocrotonate tautomerase (EC 5.3.2.-)	NZ_CP014742.1	WP2-202.gbk	396781	396987	4-oxalocrotonate tautomerase (EC 5.3.2.-)	100
AL111168.1	NCTC11168.gbk	248950	249405	Thiol peroxidase, Bcp-type (EC 1.11.1.15)	NZ_CP014742.1	WP2-202.gbk	396984	397439	Thiol peroxidase, Bcp-type (EC 1.11.1.15)	100
AL111168.1	NCTC11168.gbk	248950	249405	Thiol peroxidase, Bcp-type (EC 1.11.1.15)	NZ_CP014744.1	OD2-67.gbk	245584	246039	Thiol peroxidase, Bcp-type (EC 1.11.1.15)	100
AL111168.1	NCTC11168.gbk	248950	249405	Thiol peroxidase, Bcp-type (EC 1.11.1.15)	AL111168.1	NCTC11168.gbk	248950	249405	Thiol peroxidase, Bcp-type (EC 1.11.1.15)	100
AL111168.1	NCTC11168.gbk	249405	250496	FIG053235: Diacylglucosamine hydrolase like	AL111168.1	NCTC11168.gbk	249405	250496	FIG053235: Diacylglucosamine hydrolase like	100
AL111168.1	NCTC11168.gbk	249405	250496	FIG053235: Diacylglucosamine hydrolase like	NZ_CP014744.1	OD2-67.gbk	246838	247140	FIG053235: Diacylglucosamine hydrolase like	100
AL111168.1	NCTC11168.gbk	249405	250496	FIG053235: Diacylglucosamine hydrolase like	NZ_CP014744.1	OD2-67.gbk	246039	246845	FIG053235: Diacylglucosamine hydrolase like	100
AL111168.1	NCTC11168.gbk	249405	250496	FIG053235: Diacylglucosamine hydrolase like	NZ_CP014742.1	WP2-202.gbk	397439	398530	FIG053235: Diacylglucosamine hydrolase like	100
AL111168.1	NCTC11168.gbk	250590	251030	3-hydroxyacyl-[acyl-carrier-protein] dehydratase, FabZ form (EC 4.2.1.59)	NZ_CP014742.1	WP2-202.gbk	398624	399064	3-hydroxyacyl-[acyl-carrier-protein] dehydratase, FabZ form (EC 4.2.1.59)	100
AL111168.1	NCTC11168.gbk	250590	251030	3-hydroxyacyl-[acyl-carrier-protein] dehydratase, FabZ form (EC 4.2.1.59)	NZ_CP014744.1	OD2-67.gbk	247234	247674	3-hydroxyacyl-[acyl-carrier-protein] dehydratase, FabZ form (EC 4.2.1.59)	100
AL111168.1	NCTC11168.gbk	250590	251030	3-hydroxyacyl-[acyl-carrier-protein] dehydratase, FabZ form (EC 4.2.1.59)	AL111168.1	NCTC11168.gbk	250590	251030	3-hydroxyacyl-[acyl-carrier-protein] dehydratase, FabZ form (EC 4.2.1.59)	100
AL111168.1	NCTC11168.gbk	251030	251821	Acyl-[acyl-carrier-protein]--UDP-N- acetylglucosamine O-acyltransferase (EC 2.3.1.129)	AL111168.1	NCTC11168.gbk	251030	251821	Acyl-[acyl-carrier-protein]--UDP-N- acetylglucosamine O-acyltransferase (EC 2.3.1.129)	100
AL111168.1	NCTC11168.gbk	251030	251821	Acyl-[acyl-carrier-protein]--UDP-N- acetylglucosamine O-acyltransferase (EC 2.3.1.129)	NZ_CP014744.1	OD2-67.gbk	247674	248465	Acyl-[acyl-carrier-protein]--UDP-N- acetylglucosamine O-acyltransferase (EC 2.3.1.129)	100
AL111168.1	NCTC11168.gbk	251030	251821	Acyl-[acyl-carrier-protein]--UDP-N- acetylglucosamine O-acyltransferase (EC 2.3.1.129)	NZ_CP014742.1	WP2-202.gbk	399064	399855	Acyl-[acyl-carrier-protein]--UDP-N- acetylglucosamine O-acyltransferase (EC 2.3.1.129)	100
AL111168.1	NCTC11168.gbk	251814	253037	ATP-dependent Clp protease ATP-binding subunit ClpX	NZ_CP014742.1	WP2-202.gbk	399848	401071	ATP-dependent Clp protease ATP-binding subunit ClpX	99.75
AL111168.1	NCTC11168.gbk	251814	253037	ATP-dependent Clp protease ATP-binding subunit ClpX	AL111168.1	NCTC11168.gbk	251814	253037	ATP-dependent Clp protease ATP-binding subunit ClpX	100
AL111168.1	NCTC11168.gbk	251814	253037	ATP-dependent Clp protease ATP-binding subunit ClpX	NZ_CP014744.1	OD2-67.gbk	248458	249681	ATP-dependent Clp protease ATP-binding subunit ClpX	99.75
AL111168.1	NCTC11168.gbk	253049	254089	Rod shape-determining protein MreB	AL111168.1	NCTC11168.gbk	253049	254089	Rod shape-determining protein MreB	100
AL111168.1	NCTC11168.gbk	253049	254089	Rod shape-determining protein MreB	NZ_CP014744.1	OD2-67.gbk	249693	250733	Rod shape-determining protein MreB	99.9
AL111168.1	NCTC11168.gbk	253049	254089	Rod shape-determining protein MreB	NZ_CP014742.1	WP2-202.gbk	401083	402123	Rod shape-determining protein MreB	99.9
AL111168.1	NCTC11168.gbk	254118	254828	Rod shape-determining protein MreC	NZ_CP014742.1	WP2-202.gbk	402152	402862	Rod shape-determining protein MreC	100
AL111168.1	NCTC11168.gbk	254118	254828	Rod shape-determining protein MreC	NZ_CP014744.1	OD2-67.gbk	250762	251472	Rod shape-determining protein MreC	100
AL111168.1	NCTC11168.gbk	254118	254828	Rod shape-determining protein MreC	AL111168.1	NCTC11168.gbk	254118	254828	Rod shape-determining protein MreC	100
AL111168.1	NCTC11168.gbk	255089	258358	Carbamoyl-phosphate synthase large chain (EC 6.3.5.5)	NZ_CP014744.1	OD2-67.gbk	251733	255002	Carbamoyl-phosphate synthase large chain (EC 6.3.5.5)	99.97
AL111168.1	NCTC11168.gbk	255089	258358	Carbamoyl-phosphate synthase large chain (EC 6.3.5.5)	AL111168.1	NCTC11168.gbk	255089	258358	Carbamoyl-phosphate synthase large chain (EC 6.3.5.5)	100
AL111168.1	NCTC11168.gbk	255089	258358	Carbamoyl-phosphate synthase large chain (EC 6.3.5.5)	NZ_CP014742.1	WP2-202.gbk	403123	406392	Carbamoyl-phosphate synthase large chain (EC 6.3.5.5)	99.97
AL111168.1	NCTC11168.gbk	258355	258777	TsaC protein (YrdC domain) required for threonylcarbamoyladenosine t(6)A37 modification in tRNA	NZ_CP014742.1	WP2-202.gbk	406389	406811	TsaC protein (YrdC domain) required for threonylcarbamoyladenosine t(6)A37 modification in tRNA	99.05
AL111168.1	NCTC11168.gbk	258355	258777	TsaC protein (YrdC domain) required for threonylcarbamoyladenosine t(6)A37 modification in tRNA	AL111168.1	NCTC11168.gbk	258355	258777	TsaC protein (YrdC domain) required for threonylcarbamoyladenosine t(6)A37 modification in tRNA	100
AL111168.1	NCTC11168.gbk	258355	258777	TsaC protein (YrdC domain) required for threonylcarbamoyladenosine t(6)A37 modification in tRNA	NZ_CP014744.1	OD2-67.gbk	254999	255421	TsaC protein (YrdC domain) required for threonylcarbamoyladenosine t(6)A37 modification in tRNA	99.05
AL111168.1	NCTC11168.gbk	258778	259755	Transaldolase (EC 2.2.1.2)	NZ_CP014742.1	WP2-202.gbk	406812	407789	Transaldolase (EC 2.2.1.2)	98.16
AL111168.1	NCTC11168.gbk	258778	259755	Transaldolase (EC 2.2.1.2)	AL111168.1	NCTC11168.gbk	258778	259755	Transaldolase (EC 2.2.1.2)	100
AL111168.1	NCTC11168.gbk	258778	259755	Transaldolase (EC 2.2.1.2)	NZ_CP014744.1	OD2-67.gbk	255422	256399	Transaldolase (EC 2.2.1.2)	98.16
AL111168.1	NCTC11168.gbk	259755	260378	Phosphoserine phosphatase (EC 3.1.3.3)	AL111168.1	NCTC11168.gbk	259755	260378	Phosphoserine phosphatase (EC 3.1.3.3)	100
AL111168.1	NCTC11168.gbk	259755	260378	Phosphoserine phosphatase (EC 3.1.3.3)	NZ_CP014744.1	OD2-67.gbk	256399	257022	Phosphoserine phosphatase (EC 3.1.3.3)	100
AL111168.1	NCTC11168.gbk	259755	260378	Phosphoserine phosphatase (EC 3.1.3.3)	NZ_CP014742.1	WP2-202.gbk	407789	408412	Phosphoserine phosphatase (EC 3.1.3.3)	100
AL111168.1	NCTC11168.gbk	260378	260899	Positive regulator of CheA protein activity (CheW)	NZ_CP014742.1	WP2-202.gbk	408412	408933	Positive regulator of CheA protein activity (CheW)	100
AL111168.1	NCTC11168.gbk	260378	260899	Positive regulator of CheA protein activity (CheW)	AL111168.1	NCTC11168.gbk	260378	260899	Positive regulator of CheA protein activity (CheW)	100
AL111168.1	NCTC11168.gbk	260378	260899	Positive regulator of CheA protein activity (CheW)	NZ_CP014744.1	OD2-67.gbk	257022	257543	Positive regulator of CheA protein activity (CheW)	100
AL111168.1	NCTC11168.gbk	260904	263213	Signal transduction histidine kinase CheA (EC 2.7.3.-)	NZ_CP014744.1	OD2-67.gbk	257548	259857	Signal transduction histidine kinase CheA (EC 2.7.3.-)	99.96
AL111168.1	NCTC11168.gbk	260904	263213	Signal transduction histidine kinase CheA (EC 2.7.3.-)	AL111168.1	NCTC11168.gbk	260904	263213	Signal transduction histidine kinase CheA (EC 2.7.3.-)	100
AL111168.1	NCTC11168.gbk	260904	263213	Signal transduction histidine kinase CheA (EC 2.7.3.-)	NZ_CP014742.1	WP2-202.gbk	408938	411247	Signal transduction histidine kinase CheA (EC 2.7.3.-)	99.96
AL111168.1	NCTC11168.gbk	263217	264173	Chemotaxis protein CheV (EC 2.7.3.-)	NZ_CP014742.1	WP2-202.gbk	411251	412207	Chemotaxis protein CheV (EC 2.7.3.-)	100
AL111168.1	NCTC11168.gbk	263217	264173	Chemotaxis protein CheV (EC 2.7.3.-)	NZ_CP014744.1	OD2-67.gbk	259861	260817	Chemotaxis protein CheV (EC 2.7.3.-)	100
AL111168.1	NCTC11168.gbk	263217	264173	Chemotaxis protein CheV (EC 2.7.3.-)	AL111168.1	NCTC11168.gbk	263217	264173	Chemotaxis protein CheV (EC 2.7.3.-)	100
AL111168.1	NCTC11168.gbk	264166	264783	FIG022708: hypothetical protein	AL111168.1	NCTC11168.gbk	264166	264783	FIG022708: hypothetical protein	100
AL111168.1	NCTC11168.gbk	264166	264783	FIG022708: hypothetical protein	NZ_CP014744.1	OD2-67.gbk	260810	261427	FIG022708: hypothetical protein	100
AL111168.1	NCTC11168.gbk	264166	264783	FIG022708: hypothetical protein	NZ_CP014742.1	WP2-202.gbk	412200	412817	FIG022708: hypothetical protein	100
AL111168.1	NCTC11168.gbk	264934	265419	Transcription elongation factor GreA	NZ_CP014742.1	WP2-202.gbk	412968	413453	Transcription elongation factor GreA	100
AL111168.1	NCTC11168.gbk	264934	265419	Transcription elongation factor GreA	AL111168.1	NCTC11168.gbk	264934	265419	Transcription elongation factor GreA	100
AL111168.1	NCTC11168.gbk	264934	265419	Transcription elongation factor GreA	NZ_CP014744.1	OD2-67.gbk	261578	262063	Transcription elongation factor GreA	100
AL111168.1	NCTC11168.gbk	265431	266525	Lipid-A-disaccharide synthase (EC 2.4.1.182)	NZ_CP014744.1	OD2-67.gbk	262075	263169	Lipid-A-disaccharide synthase (EC 2.4.1.182)	100
AL111168.1	NCTC11168.gbk	265431	266525	Lipid-A-disaccharide synthase (EC 2.4.1.182)	AL111168.1	NCTC11168.gbk	265431	266525	Lipid-A-disaccharide synthase (EC 2.4.1.182)	100
AL111168.1	NCTC11168.gbk	265431	266525	Lipid-A-disaccharide synthase (EC 2.4.1.182)	NZ_CP014742.1	WP2-202.gbk	413465	414559	Lipid-A-disaccharide synthase (EC 2.4.1.182)	100
AL111168.1	NCTC11168.gbk	266622	267374	Major antigenic peptide PEB3	AL111168.1	NCTC11168.gbk	266622	267374	Major antigenic peptide PEB3	100
AL111168.1	NCTC11168.gbk	266622	267374	Major antigenic peptide PEB3	NZ_CP014744.1	OD2-67.gbk	263266	264018	Major antigenic peptide PEB3	100
AL111168.1	NCTC11168.gbk	266622	267374	Major antigenic peptide PEB3	NZ_CP014742.1	WP2-202.gbk	414656	415408	Major antigenic peptide PEB3	100
AL111168.1	NCTC11168.gbk	267638	268597	Glycerol-3-phosphate transporter	NZ_CP014742.1	WP2-202.gbk	415672	416631	Glycerol-3-phosphate transporter	100
AL111168.1	NCTC11168.gbk	267638	268597	Glycerol-3-phosphate transporter	AL111168.1	NCTC11168.gbk	267638	268597	Glycerol-3-phosphate transporter	100
AL111168.1	NCTC11168.gbk	267638	268597	Glycerol-3-phosphate transporter	NZ_CP014744.1	OD2-67.gbk	264282	265241	Glycerol-3-phosphate transporter	100
AL111168.1	NCTC11168.gbk	268588	268809	Phosphoglycerate transporter protein PgtP	NZ_CP014744.1	OD2-67.gbk	265232	265453	Phosphoglycerate transporter protein PgtP	100
AL111168.1	NCTC11168.gbk	268588	268809	Phosphoglycerate transporter protein PgtP	AL111168.1	NCTC11168.gbk	268588	268809	Phosphoglycerate transporter protein PgtP	100
AL111168.1	NCTC11168.gbk	268588	268809	Phosphoglycerate transporter protein PgtP	NZ_CP014742.1	WP2-202.gbk	416622	416843	Phosphoglycerate transporter protein PgtP	100
AL111168.1	NCTC11168.gbk	269064	269840	5-nucleotidase SurE (EC 3.1.3.5)	AL111168.1	NCTC11168.gbk	269064	269840	5-nucleotidase SurE (EC 3.1.3.5)	100
AL111168.1	NCTC11168.gbk	269064	269840	5-nucleotidase SurE (EC 3.1.3.5)	NZ_CP014744.1	OD2-67.gbk	265708	266484	5-nucleotidase SurE (EC 3.1.3.5)	100
AL111168.1	NCTC11168.gbk	269064	269840	5-nucleotidase SurE (EC 3.1.3.5)	NZ_CP014742.1	WP2-202.gbk	417098	417874	5-nucleotidase SurE (EC 3.1.3.5)	100
AL111168.1	NCTC11168.gbk	269833	270489	MoeB/thiF family protein	NZ_CP014744.1	OD2-67.gbk	266477	267151	MoeB/thiF family protein	100
AL111168.1	NCTC11168.gbk	269833	270489	MoeB/thiF family protein	AL111168.1	NCTC11168.gbk	269833	270489	MoeB/thiF family protein	100
AL111168.1	NCTC11168.gbk	269833	270489	MoeB/thiF family protein	NZ_CP014742.1	WP2-202.gbk	417867	418523	MoeB/thiF family protein	100
AL111168.1	NCTC11168.gbk	270473	270931	Putative acetyltransferase (EC 2.3.1.-)	AL111168.1	NCTC11168.gbk	270473	270931	Putative acetyltransferase (EC 2.3.1.-)	100
AL111168.1	NCTC11168.gbk	270473	270931	Putative acetyltransferase (EC 2.3.1.-)	NZ_CP014742.1	WP2-202.gbk	418507	418965	Putative acetyltransferase (EC 2.3.1.-)	100
AL111168.1	NCTC11168.gbk	271041	271421	Aspartate 1-decarboxylase (EC 4.1.1.11)	NZ_CP014742.1	WP2-202.gbk	419028	419408	Aspartate 1-decarboxylase (EC 4.1.1.11)	100
AL111168.1	NCTC11168.gbk	271041	271421	Aspartate 1-decarboxylase (EC 4.1.1.11)	NZ_CP014744.1	OD2-67.gbk	267155	267535	Aspartate 1-decarboxylase (EC 4.1.1.11)	100
AL111168.1	NCTC11168.gbk	271041	271421	Aspartate 1-decarboxylase (EC 4.1.1.11)	AL111168.1	NCTC11168.gbk	271041	271421	Aspartate 1-decarboxylase (EC 4.1.1.11)	100
AL111168.1	NCTC11168.gbk	271418	272266	Pantoate--beta-alanine ligase (EC 6.3.2.1)	NZ_CP014744.1	OD2-67.gbk	267532	268380	Pantoate--beta-alanine ligase (EC 6.3.2.1)	100
AL111168.1	NCTC11168.gbk	271418	272266	Pantoate--beta-alanine ligase (EC 6.3.2.1)	AL111168.1	NCTC11168.gbk	271418	272266	Pantoate--beta-alanine ligase (EC 6.3.2.1)	100
AL111168.1	NCTC11168.gbk	271418	272266	Pantoate--beta-alanine ligase (EC 6.3.2.1)	NZ_CP014742.1	WP2-202.gbk	419405	420253	Pantoate--beta-alanine ligase (EC 6.3.2.1)	100
AL111168.1	NCTC11168.gbk	272277	273101	3-methyl-2-oxobutanoate hydroxymethyltransferase (EC 2.1.2.11)	AL111168.1	NCTC11168.gbk	272277	273101	3-methyl-2-oxobutanoate hydroxymethyltransferase (EC 2.1.2.11)	100
AL111168.1	NCTC11168.gbk	272277	273101	3-methyl-2-oxobutanoate hydroxymethyltransferase (EC 2.1.2.11)	NZ_CP014742.1	WP2-202.gbk	420264	421088	3-methyl-2-oxobutanoate hydroxymethyltransferase (EC 2.1.2.11)	100
AL111168.1	NCTC11168.gbk	272277	273101	3-methyl-2-oxobutanoate hydroxymethyltransferase (EC 2.1.2.11)	NZ_CP014744.1	OD2-67.gbk	268391	269215	3-methyl-2-oxobutanoate hydroxymethyltransferase (EC 2.1.2.11)	100
AL111168.1	NCTC11168.gbk	273321	274094	Beta-lactamase (EC 3.5.2.6)	NZ_CP014742.1	WP2-202.gbk	421308	422081	Beta-lactamase (EC 3.5.2.6)	100
AL111168.1	NCTC11168.gbk	273321	274094	Beta-lactamase (EC 3.5.2.6)	NZ_CP014744.1	OD2-67.gbk	269435	270208	Beta-lactamase (EC 3.5.2.6)	100
AL111168.1	NCTC11168.gbk	273321	274094	Beta-lactamase (EC 3.5.2.6)	AL111168.1	NCTC11168.gbk	273321	274094	Beta-lactamase (EC 3.5.2.6)	100
AL111168.1	NCTC11168.gbk	274179	275063	Molybdenum transport ATP-binding protein ModC (TC 3.A.1.8.1)	NZ_CP014744.1	OD2-67.gbk	270293	271684	Molybdenum transport system permease protein ModB (TC 3.A.1.8.1)	100
AL111168.1	NCTC11168.gbk	274179	275063	Molybdenum transport ATP-binding protein ModC (TC 3.A.1.8.1)	NZ_CP014742.1	WP2-202.gbk	422166	423050	Molybdenum transport ATP-binding protein ModC (TC 3.A.1.8.1)	100
AL111168.1	NCTC11168.gbk	274179	275063	Molybdenum transport ATP-binding protein ModC (TC 3.A.1.8.1)	AL111168.1	NCTC11168.gbk	274179	275063	Molybdenum transport ATP-binding protein ModC (TC 3.A.1.8.1)	100
AL111168.1	NCTC11168.gbk	275060	275734	Molybdenum transport system permease protein ModB (TC 3.A.1.8.1)	NZ_CP014742.1	WP2-202.gbk	423047	423721	Molybdenum transport system permease protein ModB (TC 3.A.1.8.1)	100
AL111168.1	NCTC11168.gbk	275060	275734	Molybdenum transport system permease protein ModB (TC 3.A.1.8.1)	NZ_CP014744.1	OD2-67.gbk	270293	271684	Molybdenum transport system permease protein ModB (TC 3.A.1.8.1)	100
AL111168.1	NCTC11168.gbk	275060	275734	Molybdenum transport system permease protein ModB (TC 3.A.1.8.1)	AL111168.1	NCTC11168.gbk	275060	275734	Molybdenum transport system permease protein ModB (TC 3.A.1.8.1)	100
AL111168.1	NCTC11168.gbk	275727	276128	FIG00469761: hypothetical protein	AL111168.1	NCTC11168.gbk	275727	276128	FIG00469761: hypothetical protein	100
AL111168.1	NCTC11168.gbk	275727	276128	FIG00469761: hypothetical protein	NZ_CP014744.1	OD2-67.gbk	271677	272000	FIG00469761: hypothetical protein	100
AL111168.1	NCTC11168.gbk	275727	276128	FIG00469761: hypothetical protein	NZ_CP014742.1	WP2-202.gbk	423714	424115	FIG00469761: hypothetical protein	100
AL111168.1	NCTC11168.gbk	276125	276874	Molybdenum ABC transporter, periplasmic molybdenum-binding protein ModA (TC 3.A.1.8.1)	NZ_CP014744.1	OD2-67.gbk	272017	272763	Molybdenum ABC transporter, periplasmic molybdenum-binding protein ModA (TC 3.A.1.8.1)	100
AL111168.1	NCTC11168.gbk	276125	276874	Molybdenum ABC transporter, periplasmic molybdenum-binding protein ModA (TC 3.A.1.8.1)	AL111168.1	NCTC11168.gbk	276125	276874	Molybdenum ABC transporter, periplasmic molybdenum-binding protein ModA (TC 3.A.1.8.1)	100
AL111168.1	NCTC11168.gbk	276125	276874	Molybdenum ABC transporter, periplasmic molybdenum-binding protein ModA (TC 3.A.1.8.1)	NZ_CP014742.1	WP2-202.gbk	424112	424861	Molybdenum ABC transporter, periplasmic molybdenum-binding protein ModA (TC 3.A.1.8.1)	100
AL111168.1	NCTC11168.gbk	276925	277611	Biotin synthesis protein BioC	NZ_CP014744.1	OD2-67.gbk	272814	273500	Biotin synthesis protein BioC	97.38
AL111168.1	NCTC11168.gbk	276925	277611	Biotin synthesis protein BioC	AL111168.1	NCTC11168.gbk	276925	277611	Biotin synthesis protein BioC	100
AL111168.1	NCTC11168.gbk	276925	277611	Biotin synthesis protein BioC	NZ_CP014742.1	WP2-202.gbk	424912	425598	Biotin synthesis protein BioC	97.38
AL111168.1	NCTC11168.gbk	277608	278219	Biotin synthesis protein BioG	AL111168.1	NCTC11168.gbk	277608	278219	Biotin synthesis protein BioG	100
AL111168.1	NCTC11168.gbk	277608	278219	Biotin synthesis protein BioG	NZ_CP014742.1	WP2-202.gbk	425595	426206	Biotin synthesis protein BioG	81.1
AL111168.1	NCTC11168.gbk	277608	278219	Biotin synthesis protein BioG	NZ_CP014744.1	OD2-67.gbk	273497	274108	Biotin synthesis protein BioG	81.1
AL111168.1	NCTC11168.gbk	278216	279358	8-amino-7-oxononanoate synthase (EC 2.3.1.47)	AL111168.1	NCTC11168.gbk	278216	279358	8-amino-7-oxononanoate synthase (EC 2.3.1.47)	100
AL111168.1	NCTC11168.gbk	278216	279358	8-amino-7-oxononanoate synthase (EC 2.3.1.47)	NZ_CP014744.1	OD2-67.gbk	274105	275022	8-amino-7-oxononanoate synthase (EC 2.3.1.47)	80.7
AL111168.1	NCTC11168.gbk	278216	279358	8-amino-7-oxononanoate synthase (EC 2.3.1.47)	NZ_CP014742.1	WP2-202.gbk	426203	427345	8-amino-7-oxononanoate synthase (EC 2.3.1.47)	81.14
AL111168.1	NCTC11168.gbk	279426	280709	Adenosylmethionine-8-amino-7-oxononanoate aminotransferase (EC 2.6.1.62)	NZ_CP014742.1	WP2-202.gbk	428109	429383	Adenosylmethionine-8-amino-7-oxononanoate aminotransferase (EC 2.6.1.62)	96.49
AL111168.1	NCTC11168.gbk	279426	280709	Adenosylmethionine-8-amino-7-oxononanoate aminotransferase (EC 2.6.1.62)	NZ_CP014744.1	OD2-67.gbk	275176	276477	Adenosylmethionine-8-amino-7-oxononanoate aminotransferase (EC 2.6.1.62)	96.49
AL111168.1	NCTC11168.gbk	279426	280709	Adenosylmethionine-8-amino-7-oxononanoate aminotransferase (EC 2.6.1.62)	AL111168.1	NCTC11168.gbk	279426	280709	Adenosylmethionine-8-amino-7-oxononanoate aminotransferase (EC 2.6.1.62)	100
AL111168.1	NCTC11168.gbk	280696	281301	Dethiobiotin synthetase (EC 6.3.3.3)	NZ_CP014744.1	OD2-67.gbk	276464	277069	Dethiobiotin synthetase (EC 6.3.3.3)	99.5
AL111168.1	NCTC11168.gbk	280696	281301	Dethiobiotin synthetase (EC 6.3.3.3)	AL111168.1	NCTC11168.gbk	280696	281301	Dethiobiotin synthetase (EC 6.3.3.3)	100
AL111168.1	NCTC11168.gbk	280696	281301	Dethiobiotin synthetase (EC 6.3.3.3)	NZ_CP014742.1	WP2-202.gbk	429370	429975	Dethiobiotin synthetase (EC 6.3.3.3)	99.5
AL111168.1	NCTC11168.gbk	281311	281625	Quaternary ammonium compound-resistance protein SugE	NZ_CP014742.1	WP2-202.gbk	429985	430299	Quaternary ammonium compound-resistance protein SugE	99.68
AL111168.1	NCTC11168.gbk	281311	281625	Quaternary ammonium compound-resistance protein SugE	AL111168.1	NCTC11168.gbk	281311	281625	Quaternary ammonium compound-resistance protein SugE	100
AL111168.1	NCTC11168.gbk	281311	281625	Quaternary ammonium compound-resistance protein SugE	NZ_CP014744.1	OD2-67.gbk	277079	277393	Quaternary ammonium compound-resistance protein SugE	99.68
AL111168.1	NCTC11168.gbk	281629	281967	Quaternary ammonium compound-resistance protein SugE	AL111168.1	NCTC11168.gbk	281629	281967	Quaternary ammonium compound-resistance protein SugE	100
AL111168.1	NCTC11168.gbk	281629	281967	Quaternary ammonium compound-resistance protein SugE	NZ_CP014742.1	WP2-202.gbk	430303	430641	Quaternary ammonium compound-resistance protein SugE	100
AL111168.1	NCTC11168.gbk	281629	281967	Quaternary ammonium compound-resistance protein SugE	NZ_CP014744.1	OD2-67.gbk	277397	277735	Quaternary ammonium compound-resistance protein SugE	100
AL111168.1	NCTC11168.gbk	282101	282637	LSU ribosomal protein L25p	NZ_CP014744.1	OD2-67.gbk	277869	278405	LSU ribosomal protein L25p	100
AL111168.1	NCTC11168.gbk	282101	282637	LSU ribosomal protein L25p	AL111168.1	NCTC11168.gbk	282101	282637	LSU ribosomal protein L25p	100
AL111168.1	NCTC11168.gbk	282101	282637	LSU ribosomal protein L25p	NZ_CP014742.1	WP2-202.gbk	430775	431311	LSU ribosomal protein L25p	100
AL111168.1	NCTC11168.gbk	282634	283179	Peptidyl-tRNA hydrolase (EC 3.1.1.29)	NZ_CP014744.1	OD2-67.gbk	278402	278947	Peptidyl-tRNA hydrolase (EC 3.1.1.29)	100
AL111168.1	NCTC11168.gbk	282634	283179	Peptidyl-tRNA hydrolase (EC 3.1.1.29)	NZ_CP014742.1	WP2-202.gbk	431308	431853	Peptidyl-tRNA hydrolase (EC 3.1.1.29)	100
AL111168.1	NCTC11168.gbk	282634	283179	Peptidyl-tRNA hydrolase (EC 3.1.1.29)	AL111168.1	NCTC11168.gbk	282634	283179	Peptidyl-tRNA hydrolase (EC 3.1.1.29)	100
AL111168.1	NCTC11168.gbk	283181	284239	Permease YjgP/YjgQ	NZ_CP014742.1	WP2-202.gbk	431855	432913	Permease YjgP/YjgQ	99.91
AL111168.1	NCTC11168.gbk	283181	284239	Permease YjgP/YjgQ	AL111168.1	NCTC11168.gbk	283181	284239	Permease YjgP/YjgQ	100
AL111168.1	NCTC11168.gbk	283181	284239	Permease YjgP/YjgQ	NZ_CP014744.1	OD2-67.gbk	278949	280007	Permease YjgP/YjgQ	99.91
AL111168.1	NCTC11168.gbk	284283	285491	Diaminopimelate decarboxylase (EC 4.1.1.20)	NZ_CP014742.1	WP2-202.gbk	432957	434165	Diaminopimelate decarboxylase (EC 4.1.1.20)	100
AL111168.1	NCTC11168.gbk	284283	285491	Diaminopimelate decarboxylase (EC 4.1.1.20)	AL111168.1	NCTC11168.gbk	284283	285491	Diaminopimelate decarboxylase (EC 4.1.1.20)	100
AL111168.1	NCTC11168.gbk	284283	285491	Diaminopimelate decarboxylase (EC 4.1.1.20)	NZ_CP014744.1	OD2-67.gbk	280051	281259	Diaminopimelate decarboxylase (EC 4.1.1.20)	100
AL111168.1	NCTC11168.gbk	285493	286260	NagD, Predicted sugar phosphatases of the HAD superfamily	AL111168.1	NCTC11168.gbk	285493	286260	NagD, Predicted sugar phosphatases of the HAD superfamily	100
AL111168.1	NCTC11168.gbk	285493	286260	NagD, Predicted sugar phosphatases of the HAD superfamily	NZ_CP014744.1	OD2-67.gbk	281261	282028	NagD, Predicted sugar phosphatases of the HAD superfamily	100
AL111168.1	NCTC11168.gbk	285493	286260	NagD, Predicted sugar phosphatases of the HAD superfamily	NZ_CP014742.1	WP2-202.gbk	434167	434934	NagD, Predicted sugar phosphatases of the HAD superfamily	99.87
AL111168.1	NCTC11168.gbk	286248	287321	Chorismate mutase I (EC 5.4.99.5) / Prephenate dehydratase (EC 4.2.1.51)	NZ_CP014742.1	WP2-202.gbk	434922	435995	Chorismate mutase I (EC 5.4.99.5) / Prephenate dehydratase (EC 4.2.1.51)	100
AL111168.1	NCTC11168.gbk	286248	287321	Chorismate mutase I (EC 5.4.99.5) / Prephenate dehydratase (EC 4.2.1.51)	AL111168.1	NCTC11168.gbk	286248	287321	Chorismate mutase I (EC 5.4.99.5) / Prephenate dehydratase (EC 4.2.1.51)	100
AL111168.1	NCTC11168.gbk	286248	287321	Chorismate mutase I (EC 5.4.99.5) / Prephenate dehydratase (EC 4.2.1.51)	NZ_CP014744.1	OD2-67.gbk	282016	283089	Chorismate mutase I (EC 5.4.99.5) / Prephenate dehydratase (EC 4.2.1.51)	100
AL111168.1	NCTC11168.gbk	287311	288405	Biosynthetic Aromatic amino acid aminotransferase beta (EC 2.6.1.57) @ Histidinol-phosphate aminotransferase (EC 2.6.1.9)	NZ_CP014742.1	WP2-202.gbk	435985	437079	Biosynthetic Aromatic amino acid aminotransferase beta (EC 2.6.1.57) @ Histidinol-phosphate aminotransferase (EC 2.6.1.9)	100
AL111168.1	NCTC11168.gbk	287311	288405	Biosynthetic Aromatic amino acid aminotransferase beta (EC 2.6.1.57) @ Histidinol-phosphate aminotransferase (EC 2.6.1.9)	AL111168.1	NCTC11168.gbk	287311	288405	Biosynthetic Aromatic amino acid aminotransferase beta (EC 2.6.1.57) @ Histidinol-phosphate aminotransferase (EC 2.6.1.9)	100
AL111168.1	NCTC11168.gbk	287311	288405	Biosynthetic Aromatic amino acid aminotransferase beta (EC 2.6.1.57) @ Histidinol-phosphate aminotransferase (EC 2.6.1.9)	NZ_CP014744.1	OD2-67.gbk	283079	284173	Biosynthetic Aromatic amino acid aminotransferase beta (EC 2.6.1.57) @ Histidinol-phosphate aminotransferase (EC 2.6.1.9)	100
AL111168.1	NCTC11168.gbk	288457	290139	Flagellar M-ring protein FliF	NZ_CP014744.1	OD2-67.gbk	284225	285907	Flagellar M-ring protein FliF	100
AL111168.1	NCTC11168.gbk	288457	290139	Flagellar M-ring protein FliF	AL111168.1	NCTC11168.gbk	288457	290139	Flagellar M-ring protein FliF	100
AL111168.1	NCTC11168.gbk	288457	290139	Flagellar M-ring protein FliF	NZ_CP014742.1	WP2-202.gbk	437131	438813	Flagellar M-ring protein FliF	100
AL111168.1	NCTC11168.gbk	290139	291167	Flagellar motor switch protein FliG	NZ_CP014744.1	OD2-67.gbk	285907	286935	Flagellar motor switch protein FliG	100
AL111168.1	NCTC11168.gbk	290139	291167	Flagellar motor switch protein FliG	AL111168.1	NCTC11168.gbk	290139	291167	Flagellar motor switch protein FliG	100
AL111168.1	NCTC11168.gbk	290139	291167	Flagellar motor switch protein FliG	NZ_CP014742.1	WP2-202.gbk	438813	439841	Flagellar motor switch protein FliG	100
AL111168.1	NCTC11168.gbk	291175	292005	Flagellar assembly protein FliH	AL111168.1	NCTC11168.gbk	291175	292005	Flagellar assembly protein FliH	100
AL111168.1	NCTC11168.gbk	291175	292005	Flagellar assembly protein FliH	NZ_CP014744.1	OD2-67.gbk	286943	287773	Flagellar assembly protein FliH	99.88
AL111168.1	NCTC11168.gbk	291175	292005	Flagellar assembly protein FliH	NZ_CP014742.1	WP2-202.gbk	439849	440679	Flagellar assembly protein FliH	99.88
AL111168.1	NCTC11168.gbk	291998	293845	1-deoxy-D-xylulose 5-phosphate synthase (EC 2.2.1.7)	NZ_CP014742.1	WP2-202.gbk	440672	442519	1-deoxy-D-xylulose 5-phosphate synthase (EC 2.2.1.7)	100
AL111168.1	NCTC11168.gbk	291998	293845	1-deoxy-D-xylulose 5-phosphate synthase (EC 2.2.1.7)	AL111168.1	NCTC11168.gbk	291998	293845	1-deoxy-D-xylulose 5-phosphate synthase (EC 2.2.1.7)	100
AL111168.1	NCTC11168.gbk	291998	293845	1-deoxy-D-xylulose 5-phosphate synthase (EC 2.2.1.7)	NZ_CP014744.1	OD2-67.gbk	287766	289613	1-deoxy-D-xylulose 5-phosphate synthase (EC 2.2.1.7)	100
AL111168.1	NCTC11168.gbk	293931	294341	Peroxide stress regulator. Ferric uptake regulation protein. Fe2+/Zn2+ uptake regulation proteins	NZ_CP014742.1	WP2-202.gbk	442605	443015	Peroxide stress regulator. Ferric uptake regulation protein. Fe2+/Zn2+ uptake regulation proteins	99.76
AL111168.1	NCTC11168.gbk	293931	294341	Peroxide stress regulator. Ferric uptake regulation protein. Fe2+/Zn2+ uptake regulation proteins	AL111168.1	NCTC11168.gbk	293931	294341	Peroxide stress regulator. Ferric uptake regulation protein. Fe2+/Zn2+ uptake regulation proteins	100
AL111168.1	NCTC11168.gbk	293931	294341	Peroxide stress regulator. Ferric uptake regulation protein. Fe2+/Zn2+ uptake regulation proteins	NZ_CP014744.1	OD2-67.gbk	289699	290109	Peroxide stress regulator. Ferric uptake regulation protein. Fe2+/Zn2+ uptake regulation proteins	99.76
AL111168.1	NCTC11168.gbk	294387	295583	FIG00469432: hypothetical protein	NZ_CP014742.1	WP2-202.gbk	443681	444334	FIG00469432: hypothetical protein	98.2
AL111168.1	NCTC11168.gbk	294387	295583	FIG00469432: hypothetical protein	NZ_CP014742.1	WP2-202.gbk	443061	443633	FIG00469432: hypothetical protein	100
AL111168.1	NCTC11168.gbk	294387	295583	FIG00469432: hypothetical protein	NZ_CP014744.1	OD2-67.gbk	290405	290986	FIG00469432: hypothetical protein	100
AL111168.1	NCTC11168.gbk	294387	295583	FIG00469432: hypothetical protein	NZ_CP014744.1	OD2-67.gbk	290155	290358	FIG00469432: hypothetical protein	100
AL111168.1	NCTC11168.gbk	294387	295583	FIG00469432: hypothetical protein	AL111168.1	NCTC11168.gbk	294387	295583	FIG00469432: hypothetical protein	100
AL111168.1	NCTC11168.gbk	295586	296293	Ubiquinone/menaquinone biosynthesis methyltransferase UbiE (EC 2.1.1.-)	AL111168.1	NCTC11168.gbk	295586	296293	Ubiquinone/menaquinone biosynthesis methyltransferase UbiE (EC 2.1.1.-)	100
AL111168.1	NCTC11168.gbk	295586	296293	Ubiquinone/menaquinone biosynthesis methyltransferase UbiE (EC 2.1.1.-)	NZ_CP014742.1	WP2-202.gbk	444337	445044	Ubiquinone/menaquinone biosynthesis methyltransferase UbiE (EC 2.1.1.-)	99.86
AL111168.1	NCTC11168.gbk	295586	296293	Ubiquinone/menaquinone biosynthesis methyltransferase UbiE (EC 2.1.1.-)	NZ_CP014744.1	OD2-67.gbk	291006	291713	Ubiquinone/menaquinone biosynthesis methyltransferase UbiE (EC 2.1.1.-)	99.86
AL111168.1	NCTC11168.gbk	296290	297453	Exodeoxyribonuclease VII large subunit (EC 3.1.11.6)	NZ_CP014742.1	WP2-202.gbk	445041	446204	Exodeoxyribonuclease VII large subunit (EC 3.1.11.6)	100
AL111168.1	NCTC11168.gbk	296290	297453	Exodeoxyribonuclease VII large subunit (EC 3.1.11.6)	AL111168.1	NCTC11168.gbk	296290	297453	Exodeoxyribonuclease VII large subunit (EC 3.1.11.6)	100
AL111168.1	NCTC11168.gbk	296290	297453	Exodeoxyribonuclease VII large subunit (EC 3.1.11.6)	NZ_CP014744.1	OD2-67.gbk	291710	292873	Exodeoxyribonuclease VII large subunit (EC 3.1.11.6)	100
AL111168.1	NCTC11168.gbk	297463	298539	Phosphoserine aminotransferase (EC 2.6.1.52)	NZ_CP014742.1	WP2-202.gbk	446214	447290	Phosphoserine aminotransferase (EC 2.6.1.52)	100
AL111168.1	NCTC11168.gbk	297463	298539	Phosphoserine aminotransferase (EC 2.6.1.52)	NZ_CP014744.1	OD2-67.gbk	292883	293959	Phosphoserine aminotransferase (EC 2.6.1.52)	100
AL111168.1	NCTC11168.gbk	297463	298539	Phosphoserine aminotransferase (EC 2.6.1.52)	AL111168.1	NCTC11168.gbk	297463	298539	Phosphoserine aminotransferase (EC 2.6.1.52)	100
AL111168.1	NCTC11168.gbk	298536	298886	Translation initiation inhibitor	NZ_CP014742.1	WP2-202.gbk	447287	447637	Translation initiation inhibitor	100
AL111168.1	NCTC11168.gbk	298536	298886	Translation initiation inhibitor	AL111168.1	NCTC11168.gbk	298536	298886	Translation initiation inhibitor	100
AL111168.1	NCTC11168.gbk	298536	298886	Translation initiation inhibitor	NZ_CP014744.1	OD2-67.gbk	293956	294306	Translation initiation inhibitor	100
AL111168.1	NCTC11168.gbk	298883	299857	3-oxoacyl-[acyl-carrier-protein] synthase, KASIII (EC 2.3.1.180)	AL111168.1	NCTC11168.gbk	298883	299857	3-oxoacyl-[acyl-carrier-protein] synthase, KASIII (EC 2.3.1.180)	100
AL111168.1	NCTC11168.gbk	298883	299857	3-oxoacyl-[acyl-carrier-protein] synthase, KASIII (EC 2.3.1.180)	NZ_CP014742.1	WP2-202.gbk	447634	448608	3-oxoacyl-[acyl-carrier-protein] synthase, KASIII (EC 2.3.1.180)	99.9
AL111168.1	NCTC11168.gbk	298883	299857	3-oxoacyl-[acyl-carrier-protein] synthase, KASIII (EC 2.3.1.180)	NZ_CP014744.1	OD2-67.gbk	294303	295277	3-oxoacyl-[acyl-carrier-protein] synthase, KASIII (EC 2.3.1.180)	99.9
AL111168.1	NCTC11168.gbk	299850	300836	Phosphate:acyl-ACP acyltransferase PlsX	NZ_CP014744.1	OD2-67.gbk	295270	296256	Phosphate:acyl-ACP acyltransferase PlsX	100
AL111168.1	NCTC11168.gbk	299850	300836	Phosphate:acyl-ACP acyltransferase PlsX	NZ_CP014742.1	WP2-202.gbk	448601	449587	Phosphate:acyl-ACP acyltransferase PlsX	100
AL111168.1	NCTC11168.gbk	299850	300836	Phosphate:acyl-ACP acyltransferase PlsX	AL111168.1	NCTC11168.gbk	299850	300836	Phosphate:acyl-ACP acyltransferase PlsX	100
AL111168.1	NCTC11168.gbk	300842	300988	LSU ribosomal protein L32p	AL111168.1	NCTC11168.gbk	300842	300988	LSU ribosomal protein L32p	100
AL111168.1	NCTC11168.gbk	300842	300988	LSU ribosomal protein L32p	NZ_CP014744.1	OD2-67.gbk	296262	296408	LSU ribosomal protein L32p	100
AL111168.1	NCTC11168.gbk	300842	300988	LSU ribosomal protein L32p	NZ_CP014742.1	WP2-202.gbk	449593	449739	LSU ribosomal protein L32p	100
AL111168.1	NCTC11168.gbk	301012	301365	FIG00469629: hypothetical protein	AL111168.1	NCTC11168.gbk	301012	301365	FIG00469629: hypothetical protein	100
AL111168.1	NCTC11168.gbk	301012	301365	FIG00469629: hypothetical protein	NZ_CP014744.1	OD2-67.gbk	296432	296785	FIG00469629: hypothetical protein	100
AL111168.1	NCTC11168.gbk	301012	301365	FIG00469629: hypothetical protein	NZ_CP014742.1	WP2-202.gbk	449763	450116	FIG00469629: hypothetical protein	100
AL111168.1	NCTC11168.gbk	301366	301779	Nucleoside diphosphate kinase (EC 2.7.4.6)	AL111168.1	NCTC11168.gbk	301366	301779	Nucleoside diphosphate kinase (EC 2.7.4.6)	100
AL111168.1	NCTC11168.gbk	301366	301779	Nucleoside diphosphate kinase (EC 2.7.4.6)	NZ_CP014742.1	WP2-202.gbk	450117	450530	Nucleoside diphosphate kinase (EC 2.7.4.6)	100
AL111168.1	NCTC11168.gbk	301366	301779	Nucleoside diphosphate kinase (EC 2.7.4.6)	NZ_CP014744.1	OD2-67.gbk	296786	297199	Nucleoside diphosphate kinase (EC 2.7.4.6)	100
AL111168.1	NCTC11168.gbk	301892	302176	Ferredoxin	AL111168.1	NCTC11168.gbk	301892	302176	Ferredoxin	100
AL111168.1	NCTC11168.gbk	301892	302176	Ferredoxin	NZ_CP014742.1	WP2-202.gbk	450643	450927	Ferredoxin	100
AL111168.1	NCTC11168.gbk	301892	302176	Ferredoxin	NZ_CP014744.1	OD2-67.gbk	297312	297596	Ferredoxin	100
AL111168.1	NCTC11168.gbk	302383	302979	Alkyl hydroperoxide reductase subunit C-like protein	AL111168.1	NCTC11168.gbk	302383	302979	Alkyl hydroperoxide reductase subunit C-like protein	100
AL111168.1	NCTC11168.gbk	302383	302979	Alkyl hydroperoxide reductase subunit C-like protein	NZ_CP014744.1	OD2-67.gbk	297803	298399	Alkyl hydroperoxide reductase subunit C-like protein	100
AL111168.1	NCTC11168.gbk	302383	302979	Alkyl hydroperoxide reductase subunit C-like protein	NZ_CP014742.1	WP2-202.gbk	451134	451730	Alkyl hydroperoxide reductase subunit C-like protein	100
AL111168.1	NCTC11168.gbk	303098	304186	Flagellar biosynthesis protein FlhB	AL111168.1	NCTC11168.gbk	303098	304186	Flagellar biosynthesis protein FlhB	100
AL111168.1	NCTC11168.gbk	303098	304186	Flagellar biosynthesis protein FlhB	NZ_CP014744.1	OD2-67.gbk	298518	299606	Flagellar biosynthesis protein FlhB	100
AL111168.1	NCTC11168.gbk	303098	304186	Flagellar biosynthesis protein FlhB	NZ_CP014742.1	WP2-202.gbk	451849	452937	Flagellar biosynthesis protein FlhB	100
AL111168.1	NCTC11168.gbk	304192	304935	Flagellar motor rotation protein MotB	NZ_CP014744.1	OD2-67.gbk	299612	300355	Flagellar motor rotation protein MotB	100
AL111168.1	NCTC11168.gbk	304192	304935	Flagellar motor rotation protein MotB	NZ_CP014742.1	WP2-202.gbk	452943	453686	Flagellar motor rotation protein MotB	100
AL111168.1	NCTC11168.gbk	304192	304935	Flagellar motor rotation protein MotB	AL111168.1	NCTC11168.gbk	304192	304935	Flagellar motor rotation protein MotB	100
AL111168.1	NCTC11168.gbk	304938	305714	Flagellar motor rotation protein MotA	NZ_CP014744.1	OD2-67.gbk	300358	301134	Flagellar motor rotation protein MotA	100
AL111168.1	NCTC11168.gbk	304938	305714	Flagellar motor rotation protein MotA	NZ_CP014742.1	WP2-202.gbk	453689	454465	Flagellar motor rotation protein MotA	100
AL111168.1	NCTC11168.gbk	304938	305714	Flagellar motor rotation protein MotA	AL111168.1	NCTC11168.gbk	304938	305714	Flagellar motor rotation protein MotA	100
AL111168.1	NCTC11168.gbk	305730	308369	DNA polymerase I (EC 2.7.7.7)	NZ_CP014744.1	OD2-67.gbk	301150	303789	DNA polymerase I (EC 2.7.7.7)	100
AL111168.1	NCTC11168.gbk	305730	308369	DNA polymerase I (EC 2.7.7.7)	AL111168.1	NCTC11168.gbk	305730	308369	DNA polymerase I (EC 2.7.7.7)	100
AL111168.1	NCTC11168.gbk	305730	308369	DNA polymerase I (EC 2.7.7.7)	NZ_CP014742.1	WP2-202.gbk	454481	457120	DNA polymerase I (EC 2.7.7.7)	100
AL111168.1	NCTC11168.gbk	308533	309894	Putative transmembrane transport protein	NZ_CP014742.1	WP2-202.gbk	457284	458645	Putative transmembrane transport protein	99.93
AL111168.1	NCTC11168.gbk	308533	309894	Putative transmembrane transport protein	NZ_CP014744.1	OD2-67.gbk	303953	305314	Putative transmembrane transport protein	99.93
AL111168.1	NCTC11168.gbk	308533	309894	Putative transmembrane transport protein	AL111168.1	NCTC11168.gbk	308533	309894	Putative transmembrane transport protein	100
AL111168.1	NCTC11168.gbk	309891	310898	Inosine-uridine preferring nucleoside hydrolase (EC 3.2.2.1)	AL111168.1	NCTC11168.gbk	309891	310898	Inosine-uridine preferring nucleoside hydrolase (EC 3.2.2.1)	100
AL111168.1	NCTC11168.gbk	309891	310898	Inosine-uridine preferring nucleoside hydrolase (EC 3.2.2.1)	NZ_CP014742.1	WP2-202.gbk	458642	459649	Inosine-uridine preferring nucleoside hydrolase (EC 3.2.2.1)	100
AL111168.1	NCTC11168.gbk	309891	310898	Inosine-uridine preferring nucleoside hydrolase (EC 3.2.2.1)	NZ_CP014744.1	OD2-67.gbk	305311	306318	Inosine-uridine preferring nucleoside hydrolase (EC 3.2.2.1)	100
AL111168.1	NCTC11168.gbk	310854	311297	FIG00732228: membrane protein	NZ_CP014742.1	WP2-202.gbk	459605	460048	FIG00732228: membrane protein	99.77
AL111168.1	NCTC11168.gbk	310854	311297	FIG00732228: membrane protein	AL111168.1	NCTC11168.gbk	310854	311297	FIG00732228: membrane protein	100
AL111168.1	NCTC11168.gbk	310854	311297	FIG00732228: membrane protein	NZ_CP014744.1	OD2-67.gbk	306274	306672	FIG00732228: membrane protein	99.75
AL111168.1	NCTC11168.gbk	311302	314127	Excinuclease ABC subunit A	NZ_CP014742.1	WP2-202.gbk	460053	462878	Excinuclease ABC subunit A	99.93
AL111168.1	NCTC11168.gbk	311302	314127	Excinuclease ABC subunit A	AL111168.1	NCTC11168.gbk	311302	314127	Excinuclease ABC subunit A	100
AL111168.1	NCTC11168.gbk	311302	314127	Excinuclease ABC subunit A	NZ_CP014744.1	OD2-67.gbk	306636	309527	Excinuclease ABC subunit A	99.93
AL111168.1	NCTC11168.gbk	314200	314985	Arginine/ornithine antiporter ArcD	NZ_CP014742.1	WP2-202.gbk	462951	463736	Arginine/ornithine antiporter ArcD	100
AL111168.1	NCTC11168.gbk	314200	314985	Arginine/ornithine antiporter ArcD	NZ_CP014744.1	OD2-67.gbk	309600	310385	Arginine/ornithine antiporter ArcD	100
AL111168.1	NCTC11168.gbk	314200	314985	Arginine/ornithine antiporter ArcD	AL111168.1	NCTC11168.gbk	314200	314985	Arginine/ornithine antiporter ArcD	100
AL111168.1	NCTC11168.gbk	315108	315233	hypothetical protein	AL111168.1	NCTC11168.gbk	315108	315233	hypothetical protein	100
AL111168.1	NCTC11168.gbk	315108	315233	hypothetical protein	NZ_CP014742.1	WP2-202.gbk	463859	463984	hypothetical protein	100
AL111168.1	NCTC11168.gbk	315108	315233	hypothetical protein	NZ_CP014744.1	OD2-67.gbk	310508	310633	hypothetical protein	100
AL111168.1	NCTC11168.gbk	315398	316648	Anthranilate synthase, aminase component (EC 4.1.3.27)	NZ_CP014742.1	WP2-202.gbk	464149	465399	Anthranilate synthase, aminase component (EC 4.1.3.27)	100
AL111168.1	NCTC11168.gbk	315398	316648	Anthranilate synthase, aminase component (EC 4.1.3.27)	NZ_CP014744.1	OD2-67.gbk	310798	312048	Anthranilate synthase, aminase component (EC 4.1.3.27)	100
AL111168.1	NCTC11168.gbk	315398	316648	Anthranilate synthase, aminase component (EC 4.1.3.27)	AL111168.1	NCTC11168.gbk	315398	316648	Anthranilate synthase, aminase component (EC 4.1.3.27)	100
AL111168.1	NCTC11168.gbk	316645	318246	Anthranilate synthase, amidotransferase component (EC 4.1.3.27) / Anthranilate phosphoribosyltransferase (EC 2.4.2.18)	NZ_CP014742.1	WP2-202.gbk	465396	466997	Anthranilate synthase, amidotransferase component (EC 4.1.3.27) / Anthranilate phosphoribosyltransferase (EC 2.4.2.18)	100
AL111168.1	NCTC11168.gbk	316645	318246	Anthranilate synthase, amidotransferase component (EC 4.1.3.27) / Anthranilate phosphoribosyltransferase (EC 2.4.2.18)	NZ_CP014744.1	OD2-67.gbk	312045	313646	Anthranilate synthase, amidotransferase component (EC 4.1.3.27) / Anthranilate phosphoribosyltransferase (EC 2.4.2.18)	100
AL111168.1	NCTC11168.gbk	316645	318246	Anthranilate synthase, amidotransferase component (EC 4.1.3.27) / Anthranilate phosphoribosyltransferase (EC 2.4.2.18)	AL111168.1	NCTC11168.gbk	316645	318246	Anthranilate synthase, amidotransferase component (EC 4.1.3.27) / Anthranilate phosphoribosyltransferase (EC 2.4.2.18)	100
AL111168.1	NCTC11168.gbk	318233	318832	Phosphoribosylanthranilate isomerase (EC 5.3.1.24)	AL111168.1	NCTC11168.gbk	318233	318832	Phosphoribosylanthranilate isomerase (EC 5.3.1.24)	100
AL111168.1	NCTC11168.gbk	318233	318832	Phosphoribosylanthranilate isomerase (EC 5.3.1.24)	NZ_CP014744.1	OD2-67.gbk	313633	314232	Phosphoribosylanthranilate isomerase (EC 5.3.1.24)	100
AL111168.1	NCTC11168.gbk	318233	318832	Phosphoribosylanthranilate isomerase (EC 5.3.1.24)	NZ_CP014742.1	WP2-202.gbk	466984	467583	Phosphoribosylanthranilate isomerase (EC 5.3.1.24)	100
AL111168.1	NCTC11168.gbk	318829	320007	Tryptophan synthase beta chain (EC 4.2.1.20)	NZ_CP014742.1	WP2-202.gbk	467580	468758	Tryptophan synthase beta chain (EC 4.2.1.20)	100
AL111168.1	NCTC11168.gbk	318829	320007	Tryptophan synthase beta chain (EC 4.2.1.20)	NZ_CP014744.1	OD2-67.gbk	314229	315407	Tryptophan synthase beta chain (EC 4.2.1.20)	100
AL111168.1	NCTC11168.gbk	318829	320007	Tryptophan synthase beta chain (EC 4.2.1.20)	AL111168.1	NCTC11168.gbk	318829	320007	Tryptophan synthase beta chain (EC 4.2.1.20)	100
AL111168.1	NCTC11168.gbk	320000	320749	Tryptophan synthase alpha chain (EC 4.2.1.20)	NZ_CP014744.1	OD2-67.gbk	315400	316149	Tryptophan synthase alpha chain (EC 4.2.1.20)	99.07
AL111168.1	NCTC11168.gbk	320000	320749	Tryptophan synthase alpha chain (EC 4.2.1.20)	AL111168.1	NCTC11168.gbk	320000	320749	Tryptophan synthase alpha chain (EC 4.2.1.20)	100
AL111168.1	NCTC11168.gbk	320000	320749	Tryptophan synthase alpha chain (EC 4.2.1.20)	NZ_CP014742.1	WP2-202.gbk	468751	469500	Tryptophan synthase alpha chain (EC 4.2.1.20)	99.07
AL111168.1	NCTC11168.gbk	320820	321242	Putative uncharacterized protein FIG019238	NZ_CP014742.1	WP2-202.gbk	469571	469993	Putative uncharacterized protein FIG019238	99.29
AL111168.1	NCTC11168.gbk	320820	321242	Putative uncharacterized protein FIG019238	NZ_CP014744.1	OD2-67.gbk	316220	316642	Putative uncharacterized protein FIG019238	99.29
AL111168.1	NCTC11168.gbk	320820	321242	Putative uncharacterized protein FIG019238	AL111168.1	NCTC11168.gbk	320820	321242	Putative uncharacterized protein FIG019238	100
AL111168.1	NCTC11168.gbk	321242	321550	Flagellar motor switch protein FliN	AL111168.1	NCTC11168.gbk	321242	321550	Flagellar motor switch protein FliN	100
AL111168.1	NCTC11168.gbk	321242	321550	Flagellar motor switch protein FliN	NZ_CP014742.1	WP2-202.gbk	469993	470301	Flagellar motor switch protein FliN	99.35
AL111168.1	NCTC11168.gbk	321242	321550	Flagellar motor switch protein FliN	NZ_CP014744.1	OD2-67.gbk	316642	316950	Flagellar motor switch protein FliN	99.35
AL111168.1	NCTC11168.gbk	321647	322348	Probable transmembrane protein Cj0352	NZ_CP014744.1	OD2-67.gbk	316951	317748	Probable transmembrane protein Cj0352	98.58
AL111168.1	NCTC11168.gbk	321647	322348	Probable transmembrane protein Cj0352	AL111168.1	NCTC11168.gbk	321647	322348	Probable transmembrane protein Cj0352	100
AL111168.1	NCTC11168.gbk	321647	322348	Probable transmembrane protein Cj0352	NZ_CP014742.1	WP2-202.gbk	470398	471099	Probable transmembrane protein Cj0352	98.58
AL111168.1	NCTC11168.gbk	322345	323805	Exopolyphosphatase (EC 3.6.1.11)	NZ_CP014744.1	OD2-67.gbk	317745	319205	Exopolyphosphatase (EC 3.6.1.11)	99.45
AL111168.1	NCTC11168.gbk	322345	323805	Exopolyphosphatase (EC 3.6.1.11)	NZ_CP014742.1	WP2-202.gbk	471096	472556	Exopolyphosphatase (EC 3.6.1.11)	99.45
AL111168.1	NCTC11168.gbk	322345	323805	Exopolyphosphatase (EC 3.6.1.11)	AL111168.1	NCTC11168.gbk	322345	323805	Exopolyphosphatase (EC 3.6.1.11)	100
AL111168.1	NCTC11168.gbk	323805	324050	4Fe-4S ferredoxin, iron-sulfur binding	AL111168.1	NCTC11168.gbk	323805	324050	4Fe-4S ferredoxin, iron-sulfur binding	100
AL111168.1	NCTC11168.gbk	323805	324050	4Fe-4S ferredoxin, iron-sulfur binding	NZ_CP014742.1	WP2-202.gbk	472556	472801	4Fe-4S ferredoxin, iron-sulfur binding	100
AL111168.1	NCTC11168.gbk	323805	324050	4Fe-4S ferredoxin, iron-sulfur binding	NZ_CP014744.1	OD2-67.gbk	319205	319450	4Fe-4S ferredoxin, iron-sulfur binding	100
AL111168.1	NCTC11168.gbk	324163	324834	Phosphate regulon transcriptional regulatory protein PhoB (SphR)	NZ_CP014742.1	WP2-202.gbk	472914	473585	Phosphate regulon transcriptional regulatory protein PhoB (SphR)	98.96
AL111168.1	NCTC11168.gbk	324163	324834	Phosphate regulon transcriptional regulatory protein PhoB (SphR)	NZ_CP014744.1	OD2-67.gbk	319563	320234	Phosphate regulon transcriptional regulatory protein PhoB (SphR)	98.96
AL111168.1	NCTC11168.gbk	324163	324834	Phosphate regulon transcriptional regulatory protein PhoB (SphR)	AL111168.1	NCTC11168.gbk	324163	324834	Phosphate regulon transcriptional regulatory protein PhoB (SphR)	100
AL111168.1	NCTC11168.gbk	324913	325230	Dihydroneopterin aldolase (EC 4.1.2.25)	NZ_CP014742.1	WP2-202.gbk	473664	473981	Dihydroneopterin aldolase (EC 4.1.2.25)	100
AL111168.1	NCTC11168.gbk	324913	325230	Dihydroneopterin aldolase (EC 4.1.2.25)	NZ_CP014744.1	OD2-67.gbk	320313	320630	Dihydroneopterin aldolase (EC 4.1.2.25)	100
AL111168.1	NCTC11168.gbk	324913	325230	Dihydroneopterin aldolase (EC 4.1.2.25)	AL111168.1	NCTC11168.gbk	324913	325230	Dihydroneopterin aldolase (EC 4.1.2.25)	100
AL111168.1	NCTC11168.gbk	325215	325823	Acyl-phosphate:glycerol-3-phosphate O-acyltransferase PlsY	AL111168.1	NCTC11168.gbk	325215	325823	Acyl-phosphate:glycerol-3-phosphate O-acyltransferase PlsY	100
AL111168.1	NCTC11168.gbk	325215	325823	Acyl-phosphate:glycerol-3-phosphate O-acyltransferase PlsY	NZ_CP014744.1	OD2-67.gbk	320615	321223	Acyl-phosphate:glycerol-3-phosphate O-acyltransferase PlsY	100
AL111168.1	NCTC11168.gbk	325215	325823	Acyl-phosphate:glycerol-3-phosphate O-acyltransferase PlsY	NZ_CP014742.1	WP2-202.gbk	473966	474574	Acyl-phosphate:glycerol-3-phosphate O-acyltransferase PlsY	100
AL111168.1	NCTC11168.gbk	326024	327049	Cytochrome c551 peroxidase (EC 1.11.1.5)	NZ_CP014744.1	OD2-67.gbk	321424	322449	Cytochrome c551 peroxidase (EC 1.11.1.5)	97.86
AL111168.1	NCTC11168.gbk	326024	327049	Cytochrome c551 peroxidase (EC 1.11.1.5)	NZ_CP014742.1	WP2-202.gbk	474775	475800	Cytochrome c551 peroxidase (EC 1.11.1.5)	97.86
AL111168.1	NCTC11168.gbk	326024	327049	Cytochrome c551 peroxidase (EC 1.11.1.5)	AL111168.1	NCTC11168.gbk	326024	327049	Cytochrome c551 peroxidase (EC 1.11.1.5)	100
AL111168.1	NCTC11168.gbk	327143	328480	Phosphoglucosamine mutase (EC 5.4.2.10)	NZ_CP014742.1	WP2-202.gbk	475894	477231	Phosphoglucosamine mutase (EC 5.4.2.10)	98.65
AL111168.1	NCTC11168.gbk	327143	328480	Phosphoglucosamine mutase (EC 5.4.2.10)	NZ_CP014744.1	OD2-67.gbk	322543	323880	Phosphoglucosamine mutase (EC 5.4.2.10)	98.65
AL111168.1	NCTC11168.gbk	327143	328480	Phosphoglucosamine mutase (EC 5.4.2.10)	AL111168.1	NCTC11168.gbk	327143	328480	Phosphoglucosamine mutase (EC 5.4.2.10)	100
AL111168.1	NCTC11168.gbk	328473	328943	Lipoprotein signal peptidase (EC 3.4.23.36)	NZ_CP014744.1	OD2-67.gbk	323873	324343	Lipoprotein signal peptidase (EC 3.4.23.36)	99.79
AL111168.1	NCTC11168.gbk	328473	328943	Lipoprotein signal peptidase (EC 3.4.23.36)	AL111168.1	NCTC11168.gbk	328473	328943	Lipoprotein signal peptidase (EC 3.4.23.36)	100
AL111168.1	NCTC11168.gbk	328473	328943	Lipoprotein signal peptidase (EC 3.4.23.36)	NZ_CP014742.1	WP2-202.gbk	477224	477694	Lipoprotein signal peptidase (EC 3.4.23.36)	99.79
AL111168.1	NCTC11168.gbk	328927	329379	Protoporphyrinogen IX oxidase, novel form, HemJ (EC 1.3.-.-)	NZ_CP014742.1	WP2-202.gbk	477678	478130	Protoporphyrinogen IX oxidase, novel form, HemJ (EC 1.3.-.-)	98.9
AL111168.1	NCTC11168.gbk	328927	329379	Protoporphyrinogen IX oxidase, novel form, HemJ (EC 1.3.-.-)	AL111168.1	NCTC11168.gbk	328927	329379	Protoporphyrinogen IX oxidase, novel form, HemJ (EC 1.3.-.-)	100
AL111168.1	NCTC11168.gbk	328927	329379	Protoporphyrinogen IX oxidase, novel form, HemJ (EC 1.3.-.-)	NZ_CP014744.1	OD2-67.gbk	324327	324779	Protoporphyrinogen IX oxidase, novel form, HemJ (EC 1.3.-.-)	98.9
AL111168.1	NCTC11168.gbk	329376	330722	Oxygen-independent coproporphyrinogen III oxidase, putative	AL111168.1	NCTC11168.gbk	329376	330722	Oxygen-independent coproporphyrinogen III oxidase, putative	100
AL111168.1	NCTC11168.gbk	329376	330722	Oxygen-independent coproporphyrinogen III oxidase, putative	NZ_CP014744.1	OD2-67.gbk	324776	326122	Oxygen-independent coproporphyrinogen III oxidase, putative	99.93
AL111168.1	NCTC11168.gbk	329376	330722	Oxygen-independent coproporphyrinogen III oxidase, putative	NZ_CP014742.1	WP2-202.gbk	478127	479473	Oxygen-independent coproporphyrinogen III oxidase, putative	99.93
AL111168.1	NCTC11168.gbk	330851	331102	FIG00469484: hypothetical protein	AL111168.1	NCTC11168.gbk	330851	331102	FIG00469484: hypothetical protein	100
AL111168.1	NCTC11168.gbk	330851	331102	FIG00469484: hypothetical protein	NZ_CP014744.1	OD2-67.gbk	326251	326502	FIG00469484: hypothetical protein	100
AL111168.1	NCTC11168.gbk	330851	331102	FIG00469484: hypothetical protein	NZ_CP014742.1	WP2-202.gbk	479602	479853	FIG00469484: hypothetical protein	100
AL111168.1	NCTC11168.gbk	331125	332603	RND efflux system, outer membrane lipoprotein CmeC	AL111168.1	NCTC11168.gbk	331125	332603	RND efflux system, outer membrane lipoprotein CmeC	100
AL111168.1	NCTC11168.gbk	331125	332603	RND efflux system, outer membrane lipoprotein CmeC	NZ_CP014742.1	WP2-202.gbk	479876	481354	RND efflux system, outer membrane lipoprotein CmeC	99.86
AL111168.1	NCTC11168.gbk	331125	332603	RND efflux system, outer membrane lipoprotein CmeC	NZ_CP014744.1	OD2-67.gbk	326525	328003	RND efflux system, outer membrane lipoprotein CmeC	99.86
AL111168.1	NCTC11168.gbk	332596	335718	RND efflux system, inner membrane transporter CmeB	AL111168.1	NCTC11168.gbk	332596	335718	RND efflux system, inner membrane transporter CmeB	100
AL111168.1	NCTC11168.gbk	332596	335718	RND efflux system, inner membrane transporter CmeB	NZ_CP014742.1	WP2-202.gbk	481347	484469	RND efflux system, inner membrane transporter CmeB	100
AL111168.1	NCTC11168.gbk	332596	335718	RND efflux system, inner membrane transporter CmeB	NZ_CP014744.1	OD2-67.gbk	327996	331118	RND efflux system, inner membrane transporter CmeB	100
AL111168.1	NCTC11168.gbk	335718	336821	RND efflux system, membrane fusion protein CmeA	NZ_CP014742.1	WP2-202.gbk	484469	485572	RND efflux system, membrane fusion protein CmeA	100
AL111168.1	NCTC11168.gbk	335718	336821	RND efflux system, membrane fusion protein CmeA	NZ_CP014744.1	OD2-67.gbk	331118	332221	RND efflux system, membrane fusion protein CmeA	100
AL111168.1	NCTC11168.gbk	335718	336821	RND efflux system, membrane fusion protein CmeA	AL111168.1	NCTC11168.gbk	335718	336821	RND efflux system, membrane fusion protein CmeA	100
AL111168.1	NCTC11168.gbk	336916	337548	Transcriptional repressor of CmeABC operon, CmeR	NZ_CP014744.1	OD2-67.gbk	332316	332948	Transcriptional repressor of CmeABC operon, CmeR	100
AL111168.1	NCTC11168.gbk	336916	337548	Transcriptional repressor of CmeABC operon, CmeR	AL111168.1	NCTC11168.gbk	336916	337548	Transcriptional repressor of CmeABC operon, CmeR	100
AL111168.1	NCTC11168.gbk	336916	337548	Transcriptional repressor of CmeABC operon, CmeR	NZ_CP014742.1	WP2-202.gbk	485667	486299	Transcriptional repressor of CmeABC operon, CmeR	100
AL111168.1	NCTC11168.gbk	337535	338911	Ferredoxin domain-containing integral membrane protein	NZ_CP014742.1	WP2-202.gbk	486286	487662	Ferredoxin domain-containing integral membrane protein	100
AL111168.1	NCTC11168.gbk	337535	338911	Ferredoxin domain-containing integral membrane protein	NZ_CP014744.1	OD2-67.gbk	332935	334311	Ferredoxin domain-containing integral membrane protein	100
AL111168.1	NCTC11168.gbk	337535	338911	Ferredoxin domain-containing integral membrane protein	AL111168.1	NCTC11168.gbk	337535	338911	Ferredoxin domain-containing integral membrane protein	100
AL111168.1	NCTC11168.gbk	339071	339283	SSU ribosomal protein S21p	NZ_CP014744.1	OD2-67.gbk	334471	334683	SSU ribosomal protein S21p	100
AL111168.1	NCTC11168.gbk	339071	339283	SSU ribosomal protein S21p	AL111168.1	NCTC11168.gbk	339071	339283	SSU ribosomal protein S21p	100
AL111168.1	NCTC11168.gbk	339071	339283	SSU ribosomal protein S21p	NZ_CP014742.1	WP2-202.gbk	487822	488034	SSU ribosomal protein S21p	100
AL111168.1	NCTC11168.gbk	339403	340008	FIG01388762: membrane lipoprotein	NZ_CP014744.1	OD2-67.gbk	334803	335408	FIG01388762: membrane lipoprotein	100
AL111168.1	NCTC11168.gbk	339403	340008	FIG01388762: membrane lipoprotein	AL111168.1	NCTC11168.gbk	339403	340008	FIG01388762: membrane lipoprotein	100
AL111168.1	NCTC11168.gbk	339403	340008	FIG01388762: membrane lipoprotein	NZ_CP014742.1	WP2-202.gbk	488154	488759	FIG01388762: membrane lipoprotein	100
AL111168.1	NCTC11168.gbk	340018	341187	Similarity with glutathionylspermidine synthase (EC 6.3.1.8), group 2	NZ_CP014744.1	OD2-67.gbk	335418	336587	Similarity with glutathionylspermidine synthase (EC 6.3.1.8), group 2	100
AL111168.1	NCTC11168.gbk	340018	341187	Similarity with glutathionylspermidine synthase (EC 6.3.1.8), group 2	NZ_CP014742.1	WP2-202.gbk	488769	489938	Similarity with glutathionylspermidine synthase (EC 6.3.1.8), group 2	100
AL111168.1	NCTC11168.gbk	340018	341187	Similarity with glutathionylspermidine synthase (EC 6.3.1.8), group 2	AL111168.1	NCTC11168.gbk	340018	341187	Similarity with glutathionylspermidine synthase (EC 6.3.1.8), group 2	100
AL111168.1	NCTC11168.gbk	341190	342125	D-3-phosphoglycerate dehydrogenase (EC 1.1.1.95)	NZ_CP014744.1	OD2-67.gbk	336590	337525	D-3-phosphoglycerate dehydrogenase (EC 1.1.1.95)	100
AL111168.1	NCTC11168.gbk	341190	342125	D-3-phosphoglycerate dehydrogenase (EC 1.1.1.95)	NZ_CP014742.1	WP2-202.gbk	489941	490876	D-3-phosphoglycerate dehydrogenase (EC 1.1.1.95)	100
AL111168.1	NCTC11168.gbk	341190	342125	D-3-phosphoglycerate dehydrogenase (EC 1.1.1.95)	AL111168.1	NCTC11168.gbk	341190	342125	D-3-phosphoglycerate dehydrogenase (EC 1.1.1.95)	100
AL111168.1	NCTC11168.gbk	342115	342606	FIG001943: hypothetical protein YajQ	NZ_CP014742.1	WP2-202.gbk	490866	491357	FIG001943: hypothetical protein YajQ	100
AL111168.1	NCTC11168.gbk	342115	342606	FIG001943: hypothetical protein YajQ	AL111168.1	NCTC11168.gbk	342115	342606	FIG001943: hypothetical protein YajQ	100
AL111168.1	NCTC11168.gbk	342115	342606	FIG001943: hypothetical protein YajQ	NZ_CP014744.1	OD2-67.gbk	337515	338006	FIG001943: hypothetical protein YajQ	100
AL111168.1	NCTC11168.gbk	342615	343091	FIG00545237: hypothetical protein	NZ_CP014744.1	OD2-67.gbk	338015	338491	FIG00545237: hypothetical protein	100
AL111168.1	NCTC11168.gbk	342615	343091	FIG00545237: hypothetical protein	AL111168.1	NCTC11168.gbk	342615	343091	FIG00545237: hypothetical protein	100
AL111168.1	NCTC11168.gbk	342615	343091	FIG00545237: hypothetical protein	NZ_CP014742.1	WP2-202.gbk	491366	491842	FIG00545237: hypothetical protein	100
AL111168.1	NCTC11168.gbk	343102	343926	FIG00638667: hypothetical protein	AL111168.1	NCTC11168.gbk	343102	343926	FIG00638667: hypothetical protein	100
AL111168.1	NCTC11168.gbk	343102	343926	FIG00638667: hypothetical protein	NZ_CP014744.1	OD2-67.gbk	338502	339326	FIG00638667: hypothetical protein	100
AL111168.1	NCTC11168.gbk	343102	343926	FIG00638667: hypothetical protein	NZ_CP014742.1	WP2-202.gbk	491853	492677	FIG00638667: hypothetical protein	100
AL111168.1	NCTC11168.gbk	343926	345638	Cell division protein FtsH (EC 3.4.24.-)	NZ_CP014744.1	OD2-67.gbk	339326	341038	Cell division protein FtsH (EC 3.4.24.-)	99.94
AL111168.1	NCTC11168.gbk	343926	345638	Cell division protein FtsH (EC 3.4.24.-)	NZ_CP014742.1	WP2-202.gbk	492677	494389	Cell division protein FtsH (EC 3.4.24.-)	99.94
AL111168.1	NCTC11168.gbk	343926	345638	Cell division protein FtsH (EC 3.4.24.-)	AL111168.1	NCTC11168.gbk	343926	345638	Cell division protein FtsH (EC 3.4.24.-)	100
AL111168.1	NCTC11168.gbk	345635	346174	FIG001196: Membrane protein YedZ	AL111168.1	NCTC11168.gbk	345635	346174	FIG001196: Membrane protein YedZ	100
AL111168.1	NCTC11168.gbk	345635	346174	FIG001196: Membrane protein YedZ	NZ_CP014744.1	OD2-67.gbk	341035	341574	FIG001196: Membrane protein YedZ	100
AL111168.1	NCTC11168.gbk	345635	346174	FIG001196: Membrane protein YedZ	NZ_CP014742.1	WP2-202.gbk	494386	494925	FIG001196: Membrane protein YedZ	100
AL111168.1	NCTC11168.gbk	346174	347067	Putative sulfite oxidase subunit YedY	NZ_CP014744.1	OD2-67.gbk	341574	342467	Putative sulfite oxidase subunit YedY	100
AL111168.1	NCTC11168.gbk	346174	347067	Putative sulfite oxidase subunit YedY	NZ_CP014742.1	WP2-202.gbk	494925	495818	Putative sulfite oxidase subunit YedY	100
AL111168.1	NCTC11168.gbk	346174	347067	Putative sulfite oxidase subunit YedY	AL111168.1	NCTC11168.gbk	346174	347067	Putative sulfite oxidase subunit YedY	100
AL111168.1	NCTC11168.gbk	347123	347923	FIG00469705: hypothetical protein	NZ_CP014744.1	OD2-67.gbk	342523	343308	FIG00469705: hypothetical protein	100
AL111168.1	NCTC11168.gbk	347123	347923	FIG00469705: hypothetical protein	AL111168.1	NCTC11168.gbk	347123	347923	FIG00469705: hypothetical protein	100
AL111168.1	NCTC11168.gbk	347123	347923	FIG00469705: hypothetical protein	NZ_CP014742.1	WP2-202.gbk	495874	496041	FIG00469705: hypothetical protein	100
AL111168.1	NCTC11168.gbk	347123	347923	FIG00469705: hypothetical protein	NZ_CP014742.1	WP2-202.gbk	495996	496658	FIG00469705: hypothetical protein	99.85
AL111168.1	NCTC11168.gbk	347905	348744	Orotidine 5'-phosphate decarboxylase (EC 4.1.1.23)	NZ_CP014744.1	OD2-67.gbk	343305	344144	Orotidine 5'-phosphate decarboxylase (EC 4.1.1.23)	99.88
AL111168.1	NCTC11168.gbk	347905	348744	Orotidine 5'-phosphate decarboxylase (EC 4.1.1.23)	AL111168.1	NCTC11168.gbk	347905	348744	Orotidine 5'-phosphate decarboxylase (EC 4.1.1.23)	100
AL111168.1	NCTC11168.gbk	347905	348744	Orotidine 5'-phosphate decarboxylase (EC 4.1.1.23)	NZ_CP014742.1	WP2-202.gbk	496655	497494	Orotidine 5'-phosphate decarboxylase (EC 4.1.1.23)	99.88
AL111168.1	NCTC11168.gbk	348741	349139	Transcription termination protein NusB	AL111168.1	NCTC11168.gbk	348741	349139	Transcription termination protein NusB	100
AL111168.1	NCTC11168.gbk	348741	349139	Transcription termination protein NusB	NZ_CP014742.1	WP2-202.gbk	497491	497889	Transcription termination protein NusB	100
AL111168.1	NCTC11168.gbk	348741	349139	Transcription termination protein NusB	NZ_CP014744.1	OD2-67.gbk	344141	344539	Transcription termination protein NusB	100
AL111168.1	NCTC11168.gbk	349139	349603	6,7-dimethyl-8-ribityllumazine synthase (EC 2.5.1.78)	NZ_CP014742.1	WP2-202.gbk	497889	498353	6,7-dimethyl-8-ribityllumazine synthase (EC 2.5.1.78)	100
AL111168.1	NCTC11168.gbk	349139	349603	6,7-dimethyl-8-ribityllumazine synthase (EC 2.5.1.78)	NZ_CP014744.1	OD2-67.gbk	344539	345003	6,7-dimethyl-8-ribityllumazine synthase (EC 2.5.1.78)	100
AL111168.1	NCTC11168.gbk	349139	349603	6,7-dimethyl-8-ribityllumazine synthase (EC 2.5.1.78)	AL111168.1	NCTC11168.gbk	349139	349603	6,7-dimethyl-8-ribityllumazine synthase (EC 2.5.1.78)	100
AL111168.1	NCTC11168.gbk	349600	350415	2-Keto-3-deoxy-D-manno-octulosonate-8-phosphate synthase (EC 2.5.1.55)	NZ_CP014744.1	OD2-67.gbk	345000	345815	2-Keto-3-deoxy-D-manno-octulosonate-8-phosphate synthase (EC 2.5.1.55)	100
AL111168.1	NCTC11168.gbk	349600	350415	2-Keto-3-deoxy-D-manno-octulosonate-8-phosphate synthase (EC 2.5.1.55)	NZ_CP014742.1	WP2-202.gbk	498350	499165	2-Keto-3-deoxy-D-manno-octulosonate-8-phosphate synthase (EC 2.5.1.55)	100
AL111168.1	NCTC11168.gbk	349600	350415	2-Keto-3-deoxy-D-manno-octulosonate-8-phosphate synthase (EC 2.5.1.55)	AL111168.1	NCTC11168.gbk	349600	350415	2-Keto-3-deoxy-D-manno-octulosonate-8-phosphate synthase (EC 2.5.1.55)	100
AL111168.1	NCTC11168.gbk	350412	351344	FIG00732228: membrane protein	NZ_CP014744.1	OD2-67.gbk	345812	346744	FIG00732228: membrane protein	99.89
AL111168.1	NCTC11168.gbk	350412	351344	FIG00732228: membrane protein	AL111168.1	NCTC11168.gbk	350412	351344	FIG00732228: membrane protein	100
AL111168.1	NCTC11168.gbk	350412	351344	FIG00732228: membrane protein	NZ_CP014742.1	WP2-202.gbk	499162	500094	FIG00732228: membrane protein	99.89
AL111168.1	NCTC11168.gbk	351446	352828	GTP-binding protein EngA	NZ_CP014742.1	WP2-202.gbk	500196	501578	GTP-binding protein EngA	100
AL111168.1	NCTC11168.gbk	351446	352828	GTP-binding protein EngA	NZ_CP014744.1	OD2-67.gbk	346846	348228	GTP-binding protein EngA	100
AL111168.1	NCTC11168.gbk	351446	352828	GTP-binding protein EngA	AL111168.1	NCTC11168.gbk	351446	352828	GTP-binding protein EngA	100
AL111168.1	NCTC11168.gbk	352815	353312	Shikimate kinase I (EC 2.7.1.71)	NZ_CP014742.1	WP2-202.gbk	501568	502062	Shikimate kinase I (EC 2.7.1.71)	100
AL111168.1	NCTC11168.gbk	352815	353312	Shikimate kinase I (EC 2.7.1.71)	AL111168.1	NCTC11168.gbk	352815	353312	Shikimate kinase I (EC 2.7.1.71)	100
AL111168.1	NCTC11168.gbk	352815	353312	Shikimate kinase I (EC 2.7.1.71)	NZ_CP014744.1	OD2-67.gbk	348218	348712	Shikimate kinase I (EC 2.7.1.71)	100
AL111168.1	NCTC11168.gbk	353309	354268	Tryptophanyl-tRNA synthetase (EC 6.1.1.2)	NZ_CP014742.1	WP2-202.gbk	502059	503018	Tryptophanyl-tRNA synthetase (EC 6.1.1.2)	100
AL111168.1	NCTC11168.gbk	353309	354268	Tryptophanyl-tRNA synthetase (EC 6.1.1.2)	NZ_CP014744.1	OD2-67.gbk	348709	349668	Tryptophanyl-tRNA synthetase (EC 6.1.1.2)	100
AL111168.1	NCTC11168.gbk	353309	354268	Tryptophanyl-tRNA synthetase (EC 6.1.1.2)	AL111168.1	NCTC11168.gbk	353309	354268	Tryptophanyl-tRNA synthetase (EC 6.1.1.2)	100
AL111168.1	NCTC11168.gbk	354279	355514	Seryl-tRNA synthetase (EC 6.1.1.11)	NZ_CP014744.1	OD2-67.gbk	349679	350914	Seryl-tRNA synthetase (EC 6.1.1.11)	100
AL111168.1	NCTC11168.gbk	354279	355514	Seryl-tRNA synthetase (EC 6.1.1.11)	NZ_CP014742.1	WP2-202.gbk	503029	504264	Seryl-tRNA synthetase (EC 6.1.1.11)	100
AL111168.1	NCTC11168.gbk	354279	355514	Seryl-tRNA synthetase (EC 6.1.1.11)	AL111168.1	NCTC11168.gbk	354279	355514	Seryl-tRNA synthetase (EC 6.1.1.11)	100
AL111168.1	NCTC11168.gbk	355524	357986	PUTATIVE TRANSMEMBRANE PROTEIN	AL111168.1	NCTC11168.gbk	355524	357986	PUTATIVE TRANSMEMBRANE PROTEIN	100
AL111168.1	NCTC11168.gbk	355524	357986	PUTATIVE TRANSMEMBRANE PROTEIN	NZ_CP014742.1	WP2-202.gbk	504274	506736	PUTATIVE TRANSMEMBRANE PROTEIN	99.96
AL111168.1	NCTC11168.gbk	355524	357986	PUTATIVE TRANSMEMBRANE PROTEIN	NZ_CP014744.1	OD2-67.gbk	350924	353386	PUTATIVE TRANSMEMBRANE PROTEIN	99.96
AL111168.1	NCTC11168.gbk	358017	358652	FIG00470210: hypothetical protein	NZ_CP014744.1	OD2-67.gbk	353417	354052	FIG00470210: hypothetical protein	100
AL111168.1	NCTC11168.gbk	358017	358652	FIG00470210: hypothetical protein	NZ_CP014742.1	WP2-202.gbk	506767	507402	FIG00470210: hypothetical protein	100
AL111168.1	NCTC11168.gbk	358017	358652	FIG00470210: hypothetical protein	AL111168.1	NCTC11168.gbk	358017	358652	FIG00470210: hypothetical protein	100
AL111168.1	NCTC11168.gbk	358750	360192	Pyruvate kinase (EC 2.7.1.40)	NZ_CP014742.1	WP2-202.gbk	507500	508942	Pyruvate kinase (EC 2.7.1.40)	100
AL111168.1	NCTC11168.gbk	358750	360192	Pyruvate kinase (EC 2.7.1.40)	NZ_CP014744.1	OD2-67.gbk	354150	355592	Pyruvate kinase (EC 2.7.1.40)	100
AL111168.1	NCTC11168.gbk	358750	360192	Pyruvate kinase (EC 2.7.1.40)	AL111168.1	NCTC11168.gbk	358750	360192	Pyruvate kinase (EC 2.7.1.40)	100
AL111168.1	NCTC11168.gbk	360241	361587	Malate:quinone oxidoreductase (EC 1.1.5.4)	NZ_CP014744.1	OD2-67.gbk	355641	356987	Malate:quinone oxidoreductase (EC 1.1.5.4)	100
AL111168.1	NCTC11168.gbk	360241	361587	Malate:quinone oxidoreductase (EC 1.1.5.4)	NZ_CP014742.1	WP2-202.gbk	508991	510337	Malate:quinone oxidoreductase (EC 1.1.5.4)	100
AL111168.1	NCTC11168.gbk	360241	361587	Malate:quinone oxidoreductase (EC 1.1.5.4)	AL111168.1	NCTC11168.gbk	360241	361587	Malate:quinone oxidoreductase (EC 1.1.5.4)	100
AL111168.1	NCTC11168.gbk	361706	362335	Pantothenate kinase type III, CoaX-like (EC 2.7.1.33)	AL111168.1	NCTC11168.gbk	361706	362335	Pantothenate kinase type III, CoaX-like (EC 2.7.1.33)	100
AL111168.1	NCTC11168.gbk	361706	362335	Pantothenate kinase type III, CoaX-like (EC 2.7.1.33)	NZ_CP014744.1	OD2-67.gbk	357106	357735	Pantothenate kinase type III, CoaX-like (EC 2.7.1.33)	100
AL111168.1	NCTC11168.gbk	361706	362335	Pantothenate kinase type III, CoaX-like (EC 2.7.1.33)	NZ_CP014742.1	WP2-202.gbk	510456	511085	Pantothenate kinase type III, CoaX-like (EC 2.7.1.33)	100
AL111168.1	NCTC11168.gbk	362322	362612	FIG00469601: hypothetical protein	NZ_CP014744.1	OD2-67.gbk	357722	358012	FIG00469601: hypothetical protein	100
AL111168.1	NCTC11168.gbk	362322	362612	FIG00469601: hypothetical protein	AL111168.1	NCTC11168.gbk	362322	362612	FIG00469601: hypothetical protein	100
AL111168.1	NCTC11168.gbk	362322	362612	FIG00469601: hypothetical protein	NZ_CP014742.1	WP2-202.gbk	511072	511362	FIG00469601: hypothetical protein	100
AL111168.1	NCTC11168.gbk	362609	363607	FIG01270615: hypothetical protein	NZ_CP014744.1	OD2-67.gbk	358009	359007	FIG01270615: hypothetical protein	100
AL111168.1	NCTC11168.gbk	362609	363607	FIG01270615: hypothetical protein	NZ_CP014742.1	WP2-202.gbk	511359	512357	FIG01270615: hypothetical protein	100
AL111168.1	NCTC11168.gbk	362609	363607	FIG01270615: hypothetical protein	AL111168.1	NCTC11168.gbk	362609	363607	FIG01270615: hypothetical protein	100
AL111168.1	NCTC11168.gbk	363604	364182	FIG00469797: hypothetical protein	NZ_CP014742.1	WP2-202.gbk	512354	512932	FIG00469797: hypothetical protein	100
AL111168.1	NCTC11168.gbk	363604	364182	FIG00469797: hypothetical protein	NZ_CP014744.1	OD2-67.gbk	359004	359582	FIG00469797: hypothetical protein	100
AL111168.1	NCTC11168.gbk	363604	364182	FIG00469797: hypothetical protein	AL111168.1	NCTC11168.gbk	363604	364182	FIG00469797: hypothetical protein	100
AL111168.1	NCTC11168.gbk	364326	364610	Aspartyl-tRNA(Asn) amidotransferase subunit C (EC 6.3.5.6) @ Glutamyl-tRNA(Gln) amidotransferase subunit C (EC 6.3.5.7)	AL111168.1	NCTC11168.gbk	364326	364610	Aspartyl-tRNA(Asn) amidotransferase subunit C (EC 6.3.5.6) @ Glutamyl-tRNA(Gln) amidotransferase subunit C (EC 6.3.5.7)	100
AL111168.1	NCTC11168.gbk	364326	364610	Aspartyl-tRNA(Asn) amidotransferase subunit C (EC 6.3.5.6) @ Glutamyl-tRNA(Gln) amidotransferase subunit C (EC 6.3.5.7)	NZ_CP014744.1	OD2-67.gbk	359726	360010	Aspartyl-tRNA(Asn) amidotransferase subunit C (EC 6.3.5.6) @ Glutamyl-tRNA(Gln) amidotransferase subunit C (EC 6.3.5.7)	99.65
AL111168.1	NCTC11168.gbk	364326	364610	Aspartyl-tRNA(Asn) amidotransferase subunit C (EC 6.3.5.6) @ Glutamyl-tRNA(Gln) amidotransferase subunit C (EC 6.3.5.7)	NZ_CP014742.1	WP2-202.gbk	513076	513360	Aspartyl-tRNA(Asn) amidotransferase subunit C (EC 6.3.5.6) @ Glutamyl-tRNA(Gln) amidotransferase subunit C (EC 6.3.5.7)	99.65
AL111168.1	NCTC11168.gbk	364678	365241	Colicin V production protein	AL111168.1	NCTC11168.gbk	364678	365241	Colicin V production protein	100
AL111168.1	NCTC11168.gbk	364678	365241	Colicin V production protein	NZ_CP014744.1	OD2-67.gbk	360078	360641	Colicin V production protein	100
AL111168.1	NCTC11168.gbk	364678	365241	Colicin V production protein	NZ_CP014742.1	WP2-202.gbk	513428	513991	Colicin V production protein	100
AL111168.1	NCTC11168.gbk	365243	365716	Ferric uptake regulation protein FUR	NZ_CP014742.1	WP2-202.gbk	513993	514466	Ferric uptake regulation protein FUR	100
AL111168.1	NCTC11168.gbk	365243	365716	Ferric uptake regulation protein FUR	NZ_CP014744.1	OD2-67.gbk	360643	361116	Ferric uptake regulation protein FUR	100
AL111168.1	NCTC11168.gbk	365243	365716	Ferric uptake regulation protein FUR	AL111168.1	NCTC11168.gbk	365243	365716	Ferric uptake regulation protein FUR	100
AL111168.1	NCTC11168.gbk	365717	367222	Lysyl-tRNA synthetase (class II) (EC 6.1.1.6)	NZ_CP014742.1	WP2-202.gbk	514467	515972	Lysyl-tRNA synthetase (class II) (EC 6.1.1.6)	100
AL111168.1	NCTC11168.gbk	365717	367222	Lysyl-tRNA synthetase (class II) (EC 6.1.1.6)	AL111168.1	NCTC11168.gbk	365717	367222	Lysyl-tRNA synthetase (class II) (EC 6.1.1.6)	100
AL111168.1	NCTC11168.gbk	365717	367222	Lysyl-tRNA synthetase (class II) (EC 6.1.1.6)	NZ_CP014744.1	OD2-67.gbk	361117	362622	Lysyl-tRNA synthetase (class II) (EC 6.1.1.6)	100
AL111168.1	NCTC11168.gbk	367219	368463	Serine hydroxymethyltransferase (EC 2.1.2.1)	NZ_CP014744.1	OD2-67.gbk	362619	363863	Serine hydroxymethyltransferase (EC 2.1.2.1)	100
AL111168.1	NCTC11168.gbk	367219	368463	Serine hydroxymethyltransferase (EC 2.1.2.1)	AL111168.1	NCTC11168.gbk	367219	368463	Serine hydroxymethyltransferase (EC 2.1.2.1)	100
AL111168.1	NCTC11168.gbk	367219	368463	Serine hydroxymethyltransferase (EC 2.1.2.1)	NZ_CP014742.1	WP2-202.gbk	515969	517213	Serine hydroxymethyltransferase (EC 2.1.2.1)	100
AL111168.1	NCTC11168.gbk	368460	369005	FIG00469546: hypothetical protein	NZ_CP014744.1	OD2-67.gbk	363872	364405	FIG00469546: hypothetical protein	100
AL111168.1	NCTC11168.gbk	368460	369005	FIG00469546: hypothetical protein	AL111168.1	NCTC11168.gbk	368460	369005	FIG00469546: hypothetical protein	100
AL111168.1	NCTC11168.gbk	368460	369005	FIG00469546: hypothetical protein	NZ_CP014742.1	WP2-202.gbk	517222	517755	FIG00469546: hypothetical protein	100
AL111168.1	NCTC11168.gbk	369019	369855	Arginine/ornithine antiporter ArcD	AL111168.1	NCTC11168.gbk	369019	369855	Arginine/ornithine antiporter ArcD	100
AL111168.1	NCTC11168.gbk	369019	369855	Arginine/ornithine antiporter ArcD	NZ_CP014742.1	WP2-202.gbk	517769	518605	Arginine/ornithine antiporter ArcD	100
AL111168.1	NCTC11168.gbk	369019	369855	Arginine/ornithine antiporter ArcD	NZ_CP014744.1	OD2-67.gbk	364419	365255	Arginine/ornithine antiporter ArcD	100
AL111168.1	NCTC11168.gbk	369852	370640	Shikimate 5-dehydrogenase I alpha (EC 1.1.1.25)	AL111168.1	NCTC11168.gbk	369852	370640	Shikimate 5-dehydrogenase I alpha (EC 1.1.1.25)	100
AL111168.1	NCTC11168.gbk	369852	370640	Shikimate 5-dehydrogenase I alpha (EC 1.1.1.25)	NZ_CP014742.1	WP2-202.gbk	518602	519390	Shikimate 5-dehydrogenase I alpha (EC 1.1.1.25)	99.87
AL111168.1	NCTC11168.gbk	369852	370640	Shikimate 5-dehydrogenase I alpha (EC 1.1.1.25)	NZ_CP014744.1	OD2-67.gbk	365252	366040	Shikimate 5-dehydrogenase I alpha (EC 1.1.1.25)	99.87
AL111168.1	NCTC11168.gbk	370715	371614	FIG00545237: hypothetical protein	AL111168.1	NCTC11168.gbk	370715	371614	FIG00545237: hypothetical protein	100
AL111168.1	NCTC11168.gbk	370715	371614	FIG00545237: hypothetical protein	NZ_CP014744.1	OD2-67.gbk	366115	367014	FIG00545237: hypothetical protein	100
AL111168.1	NCTC11168.gbk	370715	371614	FIG00545237: hypothetical protein	NZ_CP014742.1	WP2-202.gbk	519465	520364	FIG00545237: hypothetical protein	100
AL111168.1	NCTC11168.gbk	371704	372519	Prolipoprotein diacylglyceryl transferase (EC 2.4.99.-)	NZ_CP014742.1	WP2-202.gbk	520454	521269	Prolipoprotein diacylglyceryl transferase (EC 2.4.99.-)	100
AL111168.1	NCTC11168.gbk	371704	372519	Prolipoprotein diacylglyceryl transferase (EC 2.4.99.-)	NZ_CP014744.1	OD2-67.gbk	367104	367919	Prolipoprotein diacylglyceryl transferase (EC 2.4.99.-)	100
AL111168.1	NCTC11168.gbk	371704	372519	Prolipoprotein diacylglyceryl transferase (EC 2.4.99.-)	AL111168.1	NCTC11168.gbk	371704	372519	Prolipoprotein diacylglyceryl transferase (EC 2.4.99.-)	100
AL111168.1	NCTC11168.gbk	372589	373371	Fumarate reductase cytochrome b subunit	AL111168.1	NCTC11168.gbk	372589	373371	Fumarate reductase cytochrome b subunit	100
AL111168.1	NCTC11168.gbk	372589	373371	Fumarate reductase cytochrome b subunit	NZ_CP014742.1	WP2-202.gbk	521339	522121	Fumarate reductase cytochrome b subunit	100
AL111168.1	NCTC11168.gbk	372589	373371	Fumarate reductase cytochrome b subunit	NZ_CP014744.1	OD2-67.gbk	367989	368771	Fumarate reductase cytochrome b subunit	100
AL111168.1	NCTC11168.gbk	373355	375346	Succinate dehydrogenase flavoprotein subunit (EC 1.3.99.1)	NZ_CP014742.1	WP2-202.gbk	522105	524096	Succinate dehydrogenase flavoprotein subunit (EC 1.3.99.1)	99.6
AL111168.1	NCTC11168.gbk	373355	375346	Succinate dehydrogenase flavoprotein subunit (EC 1.3.99.1)	NZ_CP014744.1	OD2-67.gbk	368755	370746	Succinate dehydrogenase flavoprotein subunit (EC 1.3.99.1)	99.6
AL111168.1	NCTC11168.gbk	373355	375346	Succinate dehydrogenase flavoprotein subunit (EC 1.3.99.1)	AL111168.1	NCTC11168.gbk	373355	375346	Succinate dehydrogenase flavoprotein subunit (EC 1.3.99.1)	100
AL111168.1	NCTC11168.gbk	375339	376064	Succinate dehydrogenase iron-sulfur protein (EC 1.3.99.1)	NZ_CP014744.1	OD2-67.gbk	370739	371464	Succinate dehydrogenase iron-sulfur protein (EC 1.3.99.1)	97.11
AL111168.1	NCTC11168.gbk	375339	376064	Succinate dehydrogenase iron-sulfur protein (EC 1.3.99.1)	AL111168.1	NCTC11168.gbk	375339	376064	Succinate dehydrogenase iron-sulfur protein (EC 1.3.99.1)	100
AL111168.1	NCTC11168.gbk	375339	376064	Succinate dehydrogenase iron-sulfur protein (EC 1.3.99.1)	NZ_CP014742.1	WP2-202.gbk	524089	524814	Succinate dehydrogenase iron-sulfur protein (EC 1.3.99.1)	97.11
AL111168.1	NCTC11168.gbk	376092	378278	Putative ATP /GTP binding protein	AL111168.1	NCTC11168.gbk	376092	378278	Putative ATP /GTP binding protein	100
AL111168.1	NCTC11168.gbk	376092	378278	Putative ATP /GTP binding protein	NZ_CP014744.1	OD2-67.gbk	371492	373678	Putative ATP /GTP binding protein	97.58
AL111168.1	NCTC11168.gbk	376092	378278	Putative ATP /GTP binding protein	NZ_CP014742.1	WP2-202.gbk	524842	527028	Putative ATP /GTP binding protein	97.58
AL111168.1	NCTC11168.gbk	378268	380097	Putative ATP /GTP binding protein	NZ_CP014744.1	OD2-67.gbk	373668	375497	Putative ATP /GTP binding protein	98.25
AL111168.1	NCTC11168.gbk	378268	380097	Putative ATP /GTP binding protein	NZ_CP014742.1	WP2-202.gbk	527018	528847	Putative ATP /GTP binding protein	98.25
AL111168.1	NCTC11168.gbk	378268	380097	Putative ATP /GTP binding protein	AL111168.1	NCTC11168.gbk	378268	380097	Putative ATP /GTP binding protein	100
AL111168.1	NCTC11168.gbk	380097	380801	FIG00638667: hypothetical protein	NZ_CP014742.1	WP2-202.gbk	528847	529551	FIG00638667: hypothetical protein	98.44
AL111168.1	NCTC11168.gbk	380097	380801	FIG00638667: hypothetical protein	AL111168.1	NCTC11168.gbk	380097	380801	FIG00638667: hypothetical protein	100
AL111168.1	NCTC11168.gbk	380097	380801	FIG00638667: hypothetical protein	NZ_CP014744.1	OD2-67.gbk	375497	376201	FIG00638667: hypothetical protein	98.44
AL111168.1	NCTC11168.gbk	380937	381665	FIG00471287: hypothetical protein	NZ_CP014742.1	WP2-202.gbk	529687	530415	FIG00471287: hypothetical protein	98.49
AL111168.1	NCTC11168.gbk	380937	381665	FIG00471287: hypothetical protein	AL111168.1	NCTC11168.gbk	380937	381665	FIG00471287: hypothetical protein	100
AL111168.1	NCTC11168.gbk	380937	381665	FIG00471287: hypothetical protein	NZ_CP014744.1	OD2-67.gbk	376337	377065	FIG00471287: hypothetical protein	98.49
AL111168.1	NCTC11168.gbk	381667	383388	Gluconate 2-dehydrogenase (EC 1.1.99.3), membrane-bound, flavoprotein	NZ_CP014742.1	WP2-202.gbk	530417	532138	Gluconate 2-dehydrogenase (EC 1.1.99.3), membrane-bound, flavoprotein	98.66
AL111168.1	NCTC11168.gbk	381667	383388	Gluconate 2-dehydrogenase (EC 1.1.99.3), membrane-bound, flavoprotein	AL111168.1	NCTC11168.gbk	381667	383388	Gluconate 2-dehydrogenase (EC 1.1.99.3), membrane-bound, flavoprotein	100
AL111168.1	NCTC11168.gbk	381667	383388	Gluconate 2-dehydrogenase (EC 1.1.99.3), membrane-bound, flavoprotein	NZ_CP014744.1	OD2-67.gbk	377067	378788	Gluconate 2-dehydrogenase (EC 1.1.99.3), membrane-bound, flavoprotein	98.66
AL111168.1	NCTC11168.gbk	383677	383823	FIG00469792: hypothetical protein	AL111168.1	NCTC11168.gbk	383677	383823	FIG00469792: hypothetical protein	100
AL111168.1	NCTC11168.gbk	383677	383823	FIG00469792: hypothetical protein	NZ_CP014742.1	WP2-202.gbk	532427	532573	FIG00469792: hypothetical protein	100
AL111168.1	NCTC11168.gbk	383947	384651	SrpA-related protein	NZ_CP014744.1	OD2-67.gbk	378983	379687	SrpA-related protein	100
AL111168.1	NCTC11168.gbk	383947	384651	SrpA-related protein	AL111168.1	NCTC11168.gbk	383947	384651	SrpA-related protein	100
AL111168.1	NCTC11168.gbk	383947	384651	SrpA-related protein	NZ_CP014742.1	WP2-202.gbk	532697	533401	SrpA-related protein	100
AL111168.1	NCTC11168.gbk	384759	385121	Diadenosine tetraphosphate (Ap4A) hydrolase and other HIT family hydrolases	AL111168.1	NCTC11168.gbk	384759	385121	Diadenosine tetraphosphate (Ap4A) hydrolase and other HIT family hydrolases	100
AL111168.1	NCTC11168.gbk	384759	385121	Diadenosine tetraphosphate (Ap4A) hydrolase and other HIT family hydrolases	NZ_CP014744.1	OD2-67.gbk	379795	380157	Diadenosine tetraphosphate (Ap4A) hydrolase and other HIT family hydrolases	100
AL111168.1	NCTC11168.gbk	384759	385121	Diadenosine tetraphosphate (Ap4A) hydrolase and other HIT family hydrolases	NZ_CP014742.1	WP2-202.gbk	533509	533871	Diadenosine tetraphosphate (Ap4A) hydrolase and other HIT family hydrolases	100
AL111168.1	NCTC11168.gbk	385195	385767	FIG00638667: hypothetical protein	NZ_CP014744.1	OD2-67.gbk	380231	380803	FIG00638667: hypothetical protein	100
AL111168.1	NCTC11168.gbk	385195	385767	FIG00638667: hypothetical protein	NZ_CP014742.1	WP2-202.gbk	533945	534517	FIG00638667: hypothetical protein	100
AL111168.1	NCTC11168.gbk	385195	385767	FIG00638667: hypothetical protein	AL111168.1	NCTC11168.gbk	385195	385767	FIG00638667: hypothetical protein	100
AL111168.1	NCTC11168.gbk	385772	386728	membrane protein	NZ_CP014744.1	OD2-67.gbk	380808	381764	membrane protein	100
AL111168.1	NCTC11168.gbk	385772	386728	membrane protein	NZ_CP014742.1	WP2-202.gbk	534522	535478	membrane protein	100
AL111168.1	NCTC11168.gbk	385772	386728	membrane protein	AL111168.1	NCTC11168.gbk	385772	386728	membrane protein	100
AL111168.1	NCTC11168.gbk	386790	386999	Putative H-T-H containing protein	NZ_CP014744.1	OD2-67.gbk	381826	382035	Putative H-T-H containing protein	100
AL111168.1	NCTC11168.gbk	386790	386999	Putative H-T-H containing protein	NZ_CP014742.1	WP2-202.gbk	535540	535749	Putative H-T-H containing protein	100
AL111168.1	NCTC11168.gbk	386790	386999	Putative H-T-H containing protein	AL111168.1	NCTC11168.gbk	386790	386999	Putative H-T-H containing protein	100
AL111168.1	NCTC11168.gbk	387168	387395	hypothetical protein	NZ_CP014742.1	WP2-202.gbk	535919	536146	hypothetical protein	100
AL111168.1	NCTC11168.gbk	387168	387395	hypothetical protein	AL111168.1	NCTC11168.gbk	387168	387395	hypothetical protein	100
AL111168.1	NCTC11168.gbk	387404	388036	Putative acidic periplasmic protein	AL111168.1	NCTC11168.gbk	387404	388036	Putative acidic periplasmic protein	100
AL111168.1	NCTC11168.gbk	387404	388036	Putative acidic periplasmic protein	NZ_CP014742.1	WP2-202.gbk	536155	536787	Putative acidic periplasmic protein	99.68
AL111168.1	NCTC11168.gbk	388049	388465	FIG00638667: hypothetical protein	AL111168.1	NCTC11168.gbk	388049	388465	FIG00638667: hypothetical protein	100
AL111168.1	NCTC11168.gbk	388049	388465	FIG00638667: hypothetical protein	NZ_CP014742.1	WP2-202.gbk	536800	537216	FIG00638667: hypothetical protein	99.76
AL111168.1	NCTC11168.gbk	388595	390172	ABC transporter ATP-binding protein	AL111168.1	NCTC11168.gbk	388595	390172	ABC transporter ATP-binding protein	100
AL111168.1	NCTC11168.gbk	388595	390172	ABC transporter ATP-binding protein	NZ_CP014742.1	WP2-202.gbk	537346	538923	ABC transporter ATP-binding protein	100
AL111168.1	NCTC11168.gbk	388595	390172	ABC transporter ATP-binding protein	NZ_CP014744.1	OD2-67.gbk	382250	383827	ABC transporter ATP-binding protein	100
AL111168.1	NCTC11168.gbk	390165	390497	FIG00469522: hypothetical protein	AL111168.1	NCTC11168.gbk	390165	390497	FIG00469522: hypothetical protein	100
AL111168.1	NCTC11168.gbk	390165	390497	FIG00469522: hypothetical protein	NZ_CP014742.1	WP2-202.gbk	538916	539248	FIG00469522: hypothetical protein	100
AL111168.1	NCTC11168.gbk	390165	390497	FIG00469522: hypothetical protein	NZ_CP014744.1	OD2-67.gbk	383820	384152	FIG00469522: hypothetical protein	100
AL111168.1	NCTC11168.gbk	390572	390955	FIG00469840: hypothetical protein	NZ_CP014744.1	OD2-67.gbk	384227	384610	FIG00469840: hypothetical protein	100
AL111168.1	NCTC11168.gbk	390572	390955	FIG00469840: hypothetical protein	AL111168.1	NCTC11168.gbk	390572	390955	FIG00469840: hypothetical protein	100
AL111168.1	NCTC11168.gbk	390572	390955	FIG00469840: hypothetical protein	NZ_CP014742.1	WP2-202.gbk	539323	539706	FIG00469840: hypothetical protein	100
AL111168.1	NCTC11168.gbk	390999	391583	FIG000605: protein co-occurring with transport systems (COG1739)	AL111168.1	NCTC11168.gbk	390999	391583	FIG000605: protein co-occurring with transport systems (COG1739)	100
AL111168.1	NCTC11168.gbk	390999	391583	FIG000605: protein co-occurring with transport systems (COG1739)	NZ_CP014742.1	WP2-202.gbk	539750	540334	FIG000605: protein co-occurring with transport systems (COG1739)	100
AL111168.1	NCTC11168.gbk	390999	391583	FIG000605: protein co-occurring with transport systems (COG1739)	NZ_CP014744.1	OD2-67.gbk	384654	385238	FIG000605: protein co-occurring with transport systems (COG1739)	100
AL111168.1	NCTC11168.gbk	391711	392937	Arginine/ornithine antiporter ArcD	NZ_CP014742.1	WP2-202.gbk	540462	541688	Arginine/ornithine antiporter ArcD	99.92
AL111168.1	NCTC11168.gbk	391711	392937	Arginine/ornithine antiporter ArcD	NZ_CP014744.1	OD2-67.gbk	385366	386592	Arginine/ornithine antiporter ArcD	99.92
AL111168.1	NCTC11168.gbk	391711	392937	Arginine/ornithine antiporter ArcD	AL111168.1	NCTC11168.gbk	391711	392937	Arginine/ornithine antiporter ArcD	100
AL111168.1	NCTC11168.gbk	392951	393544	Putative periplasmic ATP /GTP-binding protein	AL111168.1	NCTC11168.gbk	392951	393544	Putative periplasmic ATP /GTP-binding protein	100
AL111168.1	NCTC11168.gbk	392951	393544	Putative periplasmic ATP /GTP-binding protein	NZ_CP014744.1	OD2-67.gbk	386606	387322	Putative periplasmic ATP /GTP-binding protein	100
AL111168.1	NCTC11168.gbk	392951	393544	Putative periplasmic ATP /GTP-binding protein	NZ_CP014742.1	WP2-202.gbk	541702	542418	Putative periplasmic ATP /GTP-binding protein	100
AL111168.1	NCTC11168.gbk	399936	401144	UDP-N-acetylmuramoylalanine--D-glutamate ligase (EC 6.3.2.9)	NZ_CP014744.1	OD2-67.gbk	393558	394766	UDP-N-acetylmuramoylalanine--D-glutamate ligase (EC 6.3.2.9)	100
AL111168.1	NCTC11168.gbk	399936	401144	UDP-N-acetylmuramoylalanine--D-glutamate ligase (EC 6.3.2.9)	NZ_CP014742.1	WP2-202.gbk	548662	549870	UDP-N-acetylmuramoylalanine--D-glutamate ligase (EC 6.3.2.9)	100
AL111168.1	NCTC11168.gbk	399936	401144	UDP-N-acetylmuramoylalanine--D-glutamate ligase (EC 6.3.2.9)	AL111168.1	NCTC11168.gbk	399936	401144	UDP-N-acetylmuramoylalanine--D-glutamate ligase (EC 6.3.2.9)	100
AL111168.1	NCTC11168.gbk	401144	402205	Phospho-N-acetylmuramoyl-pentapeptide- transferase (EC 2.7.8.13)	NZ_CP014744.1	OD2-67.gbk	394766	395827	Phospho-N-acetylmuramoyl-pentapeptide- transferase (EC 2.7.8.13)	100
AL111168.1	NCTC11168.gbk	401144	402205	Phospho-N-acetylmuramoyl-pentapeptide- transferase (EC 2.7.8.13)	NZ_CP014742.1	WP2-202.gbk	549870	550931	Phospho-N-acetylmuramoyl-pentapeptide- transferase (EC 2.7.8.13)	100
AL111168.1	NCTC11168.gbk	401144	402205	Phospho-N-acetylmuramoyl-pentapeptide- transferase (EC 2.7.8.13)	AL111168.1	NCTC11168.gbk	401144	402205	Phospho-N-acetylmuramoyl-pentapeptide- transferase (EC 2.7.8.13)	100
AL111168.1	NCTC11168.gbk	402285	403763	2,3-bisphosphoglycerate-independent phosphoglycerate mutase (EC 5.4.2.1)	NZ_CP014744.1	OD2-67.gbk	395907	397385	2,3-bisphosphoglycerate-independent phosphoglycerate mutase (EC 5.4.2.1)	100
AL111168.1	NCTC11168.gbk	402285	403763	2,3-bisphosphoglycerate-independent phosphoglycerate mutase (EC 5.4.2.1)	AL111168.1	NCTC11168.gbk	402285	403763	2,3-bisphosphoglycerate-independent phosphoglycerate mutase (EC 5.4.2.1)	100
AL111168.1	NCTC11168.gbk	402285	403763	2,3-bisphosphoglycerate-independent phosphoglycerate mutase (EC 5.4.2.1)	NZ_CP014742.1	WP2-202.gbk	551011	552489	2,3-bisphosphoglycerate-independent phosphoglycerate mutase (EC 5.4.2.1)	100
AL111168.1	NCTC11168.gbk	403835	404578	3-oxoacyl-[acyl-carrier protein] reductase (EC 1.1.1.100)	NZ_CP014742.1	WP2-202.gbk	552561	553304	3-oxoacyl-[acyl-carrier protein] reductase (EC 1.1.1.100)	100
AL111168.1	NCTC11168.gbk	403835	404578	3-oxoacyl-[acyl-carrier protein] reductase (EC 1.1.1.100)	NZ_CP014744.1	OD2-67.gbk	397457	398200	3-oxoacyl-[acyl-carrier protein] reductase (EC 1.1.1.100)	100
AL111168.1	NCTC11168.gbk	403835	404578	3-oxoacyl-[acyl-carrier protein] reductase (EC 1.1.1.100)	AL111168.1	NCTC11168.gbk	403835	404578	3-oxoacyl-[acyl-carrier protein] reductase (EC 1.1.1.100)	100
AL111168.1	NCTC11168.gbk	404588	404995	FIG00469784: hypothetical protein	NZ_CP014744.1	OD2-67.gbk	398210	398617	FIG00469784: hypothetical protein	100
AL111168.1	NCTC11168.gbk	404588	404995	FIG00469784: hypothetical protein	NZ_CP014742.1	WP2-202.gbk	553314	553721	FIG00469784: hypothetical protein	100
AL111168.1	NCTC11168.gbk	404588	404995	FIG00469784: hypothetical protein	AL111168.1	NCTC11168.gbk	404588	404995	FIG00469784: hypothetical protein	100
AL111168.1	NCTC11168.gbk	405333	407168	Succinate dehydrogenase flavoprotein subunit (EC 1.3.99.1)	NZ_CP014742.1	WP2-202.gbk	554059	555894	Succinate dehydrogenase flavoprotein subunit (EC 1.3.99.1)	99.89
AL111168.1	NCTC11168.gbk	405333	407168	Succinate dehydrogenase flavoprotein subunit (EC 1.3.99.1)	NZ_CP014744.1	OD2-67.gbk	398955	400790	Succinate dehydrogenase flavoprotein subunit (EC 1.3.99.1)	99.89
AL111168.1	NCTC11168.gbk	405333	407168	Succinate dehydrogenase flavoprotein subunit (EC 1.3.99.1)	AL111168.1	NCTC11168.gbk	405333	407168	Succinate dehydrogenase flavoprotein subunit (EC 1.3.99.1)	100
AL111168.1	NCTC11168.gbk	407165	408130	Succinate dehydrogenase iron-sulfur protein (EC 1.3.99.1)	AL111168.1	NCTC11168.gbk	407165	408130	Succinate dehydrogenase iron-sulfur protein (EC 1.3.99.1)	100
AL111168.1	NCTC11168.gbk	407165	408130	Succinate dehydrogenase iron-sulfur protein (EC 1.3.99.1)	NZ_CP014744.1	OD2-67.gbk	400787	401752	Succinate dehydrogenase iron-sulfur protein (EC 1.3.99.1)	99.9
AL111168.1	NCTC11168.gbk	407165	408130	Succinate dehydrogenase iron-sulfur protein (EC 1.3.99.1)	NZ_CP014742.1	WP2-202.gbk	555891	556856	Succinate dehydrogenase iron-sulfur protein (EC 1.3.99.1)	99.9
AL111168.1	NCTC11168.gbk	408134	408991	Putative succinate dehydrogenase cytochrome b subunit	NZ_CP014744.1	OD2-67.gbk	401756	402151	Putative succinate dehydrogenase cytochrome b subunit	99.75
AL111168.1	NCTC11168.gbk	408134	408991	Putative succinate dehydrogenase cytochrome b subunit	NZ_CP014742.1	WP2-202.gbk	556860	557255	Putative succinate dehydrogenase cytochrome b subunit	99.75
AL111168.1	NCTC11168.gbk	408134	408991	Putative succinate dehydrogenase cytochrome b subunit	AL111168.1	NCTC11168.gbk	408134	408991	Putative succinate dehydrogenase cytochrome b subunit	100
AL111168.1	NCTC11168.gbk	408134	408991	Putative succinate dehydrogenase cytochrome b subunit	NZ_CP014744.1	OD2-67.gbk	402139	402612	Putative succinate dehydrogenase cytochrome b subunit	100
AL111168.1	NCTC11168.gbk	408134	408991	Putative succinate dehydrogenase cytochrome b subunit	NZ_CP014742.1	WP2-202.gbk	557243	557716	Putative succinate dehydrogenase cytochrome b subunit	100
AL111168.1	NCTC11168.gbk	409015	409680	Thiaminase II (EC 3.5.99.2)	AL111168.1	NCTC11168.gbk	409015	409680	Thiaminase II (EC 3.5.99.2)	100
AL111168.1	NCTC11168.gbk	409015	409680	Thiaminase II (EC 3.5.99.2)	NZ_CP014742.1	WP2-202.gbk	557740	558405	Thiaminase II (EC 3.5.99.2)	100
AL111168.1	NCTC11168.gbk	409015	409680	Thiaminase II (EC 3.5.99.2)	NZ_CP014744.1	OD2-67.gbk	402636	403301	Thiaminase II (EC 3.5.99.2)	100
AL111168.1	NCTC11168.gbk	409793	410026	Acyl carrier protein	AL111168.1	NCTC11168.gbk	409793	410026	Acyl carrier protein	100
AL111168.1	NCTC11168.gbk	409793	410026	Acyl carrier protein	NZ_CP014744.1	OD2-67.gbk	403414	403647	Acyl carrier protein	100
AL111168.1	NCTC11168.gbk	409793	410026	Acyl carrier protein	NZ_CP014742.1	WP2-202.gbk	558518	558751	Acyl carrier protein	100
AL111168.1	NCTC11168.gbk	410053	411267	3-oxoacyl-[acyl-carrier-protein] synthase, KASII (EC 2.3.1.179)	NZ_CP014744.1	OD2-67.gbk	403674	404888	3-oxoacyl-[acyl-carrier-protein] synthase, KASII (EC 2.3.1.179)	100
AL111168.1	NCTC11168.gbk	410053	411267	3-oxoacyl-[acyl-carrier-protein] synthase, KASII (EC 2.3.1.179)	AL111168.1	NCTC11168.gbk	410053	411267	3-oxoacyl-[acyl-carrier-protein] synthase, KASII (EC 2.3.1.179)	100
AL111168.1	NCTC11168.gbk	410053	411267	3-oxoacyl-[acyl-carrier-protein] synthase, KASII (EC 2.3.1.179)	NZ_CP014742.1	WP2-202.gbk	558778	559992	3-oxoacyl-[acyl-carrier-protein] synthase, KASII (EC 2.3.1.179)	100
AL111168.1	NCTC11168.gbk	411269	412207	Acetyl-coenzyme A carboxyl transferase alpha chain (EC 6.4.1.2)	AL111168.1	NCTC11168.gbk	411269	412207	Acetyl-coenzyme A carboxyl transferase alpha chain (EC 6.4.1.2)	100
AL111168.1	NCTC11168.gbk	411269	412207	Acetyl-coenzyme A carboxyl transferase alpha chain (EC 6.4.1.2)	NZ_CP014744.1	OD2-67.gbk	404890	405828	Acetyl-coenzyme A carboxyl transferase alpha chain (EC 6.4.1.2)	100
AL111168.1	NCTC11168.gbk	411269	412207	Acetyl-coenzyme A carboxyl transferase alpha chain (EC 6.4.1.2)	NZ_CP014742.1	WP2-202.gbk	559994	560932	Acetyl-coenzyme A carboxyl transferase alpha chain (EC 6.4.1.2)	100
AL111168.1	NCTC11168.gbk	412341	412928	Ferric receptor CfrA	AL111168.1	NCTC11168.gbk	412341	412928	Ferric receptor CfrA	100
AL111168.1	NCTC11168.gbk	412341	412928	Ferric receptor CfrA	NZ_CP014742.1	WP2-202.gbk	561067	561654	Ferric receptor CfrA	100
AL111168.1	NCTC11168.gbk	412341	412928	Ferric receptor CfrA	NZ_CP014744.1	OD2-67.gbk	405963	406550	Ferric receptor CfrA	100
AL111168.1	NCTC11168.gbk	412970	413476	Ferric receptor CfrA	NZ_CP014742.1	WP2-202.gbk	561663	562085	Ferric receptor CfrA	99.23
AL111168.1	NCTC11168.gbk	412970	413476	Ferric receptor CfrA	NZ_CP014744.1	OD2-67.gbk	406559	406981	Ferric receptor CfrA	99.23
AL111168.1	NCTC11168.gbk	412970	413476	Ferric receptor CfrA	AL111168.1	NCTC11168.gbk	412970	413476	Ferric receptor CfrA	100
AL111168.1	NCTC11168.gbk	413504	414433	Ferric receptor CfrA	AL111168.1	NCTC11168.gbk	413504	414433	Ferric receptor CfrA	100
AL111168.1	NCTC11168.gbk	413504	414433	Ferric receptor CfrA	NZ_CP014744.1	OD2-67.gbk	407128	408057	Ferric receptor CfrA	100
AL111168.1	NCTC11168.gbk	413504	414433	Ferric receptor CfrA	NZ_CP014742.1	WP2-202.gbk	562232	563161	Ferric receptor CfrA	100
AL111168.1	NCTC11168.gbk	414516	415112	Uridine diphosphate glucose pyrophosphatase (EC 3.6.1.45)	NZ_CP014742.1	WP2-202.gbk	563244	563840	Uridine diphosphate glucose pyrophosphatase (EC 3.6.1.45)	99.83
AL111168.1	NCTC11168.gbk	414516	415112	Uridine diphosphate glucose pyrophosphatase (EC 3.6.1.45)	NZ_CP014744.1	OD2-67.gbk	408140	408736	Uridine diphosphate glucose pyrophosphatase (EC 3.6.1.45)	99.83
AL111168.1	NCTC11168.gbk	414516	415112	Uridine diphosphate glucose pyrophosphatase (EC 3.6.1.45)	AL111168.1	NCTC11168.gbk	414516	415112	Uridine diphosphate glucose pyrophosphatase (EC 3.6.1.45)	100
AL111168.1	NCTC11168.gbk	415144	416241	Methyl-accepting chemotaxis signal transduction protein	NZ_CP014744.1	OD2-67.gbk	408768	409865	Methyl-accepting chemotaxis signal transduction protein	100
AL111168.1	NCTC11168.gbk	415144	416241	Methyl-accepting chemotaxis signal transduction protein	NZ_CP014742.1	WP2-202.gbk	563872	564969	Methyl-accepting chemotaxis signal transduction protein	100
AL111168.1	NCTC11168.gbk	415144	416241	Methyl-accepting chemotaxis signal transduction protein	AL111168.1	NCTC11168.gbk	415144	416241	Methyl-accepting chemotaxis signal transduction protein	100
AL111168.1	NCTC11168.gbk	416251	416466	FIG01371694: hypothetical protein	NZ_CP014742.1	WP2-202.gbk	564979	565194	FIG01371694: hypothetical protein	100
AL111168.1	NCTC11168.gbk	416251	416466	FIG01371694: hypothetical protein	NZ_CP014744.1	OD2-67.gbk	409875	410090	FIG01371694: hypothetical protein	100
AL111168.1	NCTC11168.gbk	416251	416466	FIG01371694: hypothetical protein	AL111168.1	NCTC11168.gbk	416251	416466	FIG01371694: hypothetical protein	100
AL111168.1	NCTC11168.gbk	416651	416845	LSU ribosomal protein L28p	NZ_CP014742.1	WP2-202.gbk	565379	565573	LSU ribosomal protein L28p	100
AL111168.1	NCTC11168.gbk	416651	416845	LSU ribosomal protein L28p	AL111168.1	NCTC11168.gbk	416651	416845	LSU ribosomal protein L28p	100
AL111168.1	NCTC11168.gbk	416651	416845	LSU ribosomal protein L28p	NZ_CP014744.1	OD2-67.gbk	410275	410469	LSU ribosomal protein L28p	100
AL111168.1	NCTC11168.gbk	416985	417632	Ribulose-phosphate 3-epimerase (EC 5.1.3.1)	NZ_CP014742.1	WP2-202.gbk	565713	566360	Ribulose-phosphate 3-epimerase (EC 5.1.3.1)	99.54
AL111168.1	NCTC11168.gbk	416985	417632	Ribulose-phosphate 3-epimerase (EC 5.1.3.1)	NZ_CP014744.1	OD2-67.gbk	410609	411256	Ribulose-phosphate 3-epimerase (EC 5.1.3.1)	99.54
AL111168.1	NCTC11168.gbk	416985	417632	Ribulose-phosphate 3-epimerase (EC 5.1.3.1)	AL111168.1	NCTC11168.gbk	416985	417632	Ribulose-phosphate 3-epimerase (EC 5.1.3.1)	100
AL111168.1	NCTC11168.gbk	417629	418390	DNA polymerase III epsilon subunit (EC 2.7.7.7)	NZ_CP014744.1	OD2-67.gbk	411253	412008	DNA polymerase III epsilon subunit (EC 2.7.7.7)	98.14
AL111168.1	NCTC11168.gbk	417629	418390	DNA polymerase III epsilon subunit (EC 2.7.7.7)	AL111168.1	NCTC11168.gbk	417629	418390	DNA polymerase III epsilon subunit (EC 2.7.7.7)	100
AL111168.1	NCTC11168.gbk	417629	418390	DNA polymerase III epsilon subunit (EC 2.7.7.7)	NZ_CP014742.1	WP2-202.gbk	566357	567112	DNA polymerase III epsilon subunit (EC 2.7.7.7)	98.14
AL111168.1	NCTC11168.gbk	418573	419865	Thiamin biosynthesis protein ThiC	NZ_CP014744.1	OD2-67.gbk	412197	413489	Thiamin biosynthesis protein ThiC	98.38
AL111168.1	NCTC11168.gbk	418573	419865	Thiamin biosynthesis protein ThiC	AL111168.1	NCTC11168.gbk	418573	419865	Thiamin biosynthesis protein ThiC	100
AL111168.1	NCTC11168.gbk	418573	419865	Thiamin biosynthesis protein ThiC	NZ_CP014742.1	WP2-202.gbk	567301	568593	Thiamin biosynthesis protein ThiC	98.38
AL111168.1	NCTC11168.gbk	419857	420375	Arginine/ornithine antiporter ArcD	NZ_CP014744.1	OD2-67.gbk	413481	413999	Arginine/ornithine antiporter ArcD	98.46
AL111168.1	NCTC11168.gbk	419857	420375	Arginine/ornithine antiporter ArcD	NZ_CP014742.1	WP2-202.gbk	568585	569103	Arginine/ornithine antiporter ArcD	98.46
AL111168.1	NCTC11168.gbk	419857	420375	Arginine/ornithine antiporter ArcD	AL111168.1	NCTC11168.gbk	419857	420375	Arginine/ornithine antiporter ArcD	100
AL111168.1	NCTC11168.gbk	420365	420502	Putative membrane protein	NZ_CP014742.1	WP2-202.gbk	569093	569620	Putative membrane protein	98.55
AL111168.1	NCTC11168.gbk	420365	420502	Putative membrane protein	NZ_CP014744.1	OD2-67.gbk	413989	414516	Putative membrane protein	98.55
AL111168.1	NCTC11168.gbk	420365	420502	Putative membrane protein	AL111168.1	NCTC11168.gbk	420365	420502	Putative membrane protein	100
AL111168.1	NCTC11168.gbk	420548	420892	Putative membrane protein	NZ_CP014742.1	WP2-202.gbk	569093	569620	Putative membrane protein	99.71
AL111168.1	NCTC11168.gbk	420548	420892	Putative membrane protein	AL111168.1	NCTC11168.gbk	420548	420892	Putative membrane protein	100
AL111168.1	NCTC11168.gbk	420548	420892	Putative membrane protein	NZ_CP014744.1	OD2-67.gbk	413989	414516	Putative membrane protein	99.71
AL111168.1	NCTC11168.gbk	420889	421848	FIG00469410: hypothetical protein	NZ_CP014744.1	OD2-67.gbk	414513	415472	FIG00469410: hypothetical protein	100
AL111168.1	NCTC11168.gbk	420889	421848	FIG00469410: hypothetical protein	NZ_CP014742.1	WP2-202.gbk	569617	570576	FIG00469410: hypothetical protein	100
AL111168.1	NCTC11168.gbk	420889	421848	FIG00469410: hypothetical protein	AL111168.1	NCTC11168.gbk	420889	421848	FIG00469410: hypothetical protein	100
AL111168.1	NCTC11168.gbk	421850	422329	Protein of unknown function DUF374	NZ_CP014742.1	WP2-202.gbk	570578	571090	Protein of unknown function DUF374	100
AL111168.1	NCTC11168.gbk	421850	422329	Protein of unknown function DUF374	AL111168.1	NCTC11168.gbk	421850	422329	Protein of unknown function DUF374	100
AL111168.1	NCTC11168.gbk	421850	422329	Protein of unknown function DUF374	NZ_CP014744.1	OD2-67.gbk	415474	415986	Protein of unknown function DUF374	100
AL111168.1	NCTC11168.gbk	422463	423764	tRNA-i(6)A37 methylthiotransferase	NZ_CP014744.1	OD2-67.gbk	416087	417388	tRNA-i(6)A37 methylthiotransferase	100
AL111168.1	NCTC11168.gbk	422463	423764	tRNA-i(6)A37 methylthiotransferase	AL111168.1	NCTC11168.gbk	422463	423764	tRNA-i(6)A37 methylthiotransferase	100
AL111168.1	NCTC11168.gbk	422463	423764	tRNA-i(6)A37 methylthiotransferase	NZ_CP014742.1	WP2-202.gbk	571191	572492	tRNA-i(6)A37 methylthiotransferase	100
AL111168.1	NCTC11168.gbk	423761	424003	FIG00388607: hypothetical protein	NZ_CP014742.1	WP2-202.gbk	572489	572731	FIG00388607: hypothetical protein	100
AL111168.1	NCTC11168.gbk	423761	424003	FIG00388607: hypothetical protein	NZ_CP014744.1	OD2-67.gbk	417385	417627	FIG00388607: hypothetical protein	100
AL111168.1	NCTC11168.gbk	423761	424003	FIG00388607: hypothetical protein	AL111168.1	NCTC11168.gbk	423761	424003	FIG00388607: hypothetical protein	100
AL111168.1	NCTC11168.gbk	424131	425219	Transcription termination protein NusA	NZ_CP014742.1	WP2-202.gbk	572859	573947	Transcription termination protein NusA	100
AL111168.1	NCTC11168.gbk	424131	425219	Transcription termination protein NusA	NZ_CP014744.1	OD2-67.gbk	417755	418843	Transcription termination protein NusA	100
AL111168.1	NCTC11168.gbk	424131	425219	Transcription termination protein NusA	AL111168.1	NCTC11168.gbk	424131	425219	Transcription termination protein NusA	100
AL111168.1	NCTC11168.gbk	425235	426422	FIG00732228: membrane protein	NZ_CP014742.1	WP2-202.gbk	573963	575150	FIG00732228: membrane protein	100
AL111168.1	NCTC11168.gbk	425235	426422	FIG00732228: membrane protein	NZ_CP014744.1	OD2-67.gbk	418859	420046	FIG00732228: membrane protein	100
AL111168.1	NCTC11168.gbk	425235	426422	FIG00732228: membrane protein	AL111168.1	NCTC11168.gbk	425235	426422	FIG00732228: membrane protein	100
AL111168.1	NCTC11168.gbk	426496	427542	Menaquinone via futalosine step 3	NZ_CP014744.1	OD2-67.gbk	420120	421166	Menaquinone via futalosine step 3	100
AL111168.1	NCTC11168.gbk	426496	427542	Menaquinone via futalosine step 3	NZ_CP014742.1	WP2-202.gbk	575224	576270	Menaquinone via futalosine step 3	100
AL111168.1	NCTC11168.gbk	426496	427542	Menaquinone via futalosine step 3	AL111168.1	NCTC11168.gbk	426496	427542	Menaquinone via futalosine step 3	100
AL111168.1	NCTC11168.gbk	427542	428762	Zinc protease-like protein	AL111168.1	NCTC11168.gbk	427542	428762	Zinc protease-like protein	100
AL111168.1	NCTC11168.gbk	427542	428762	Zinc protease-like protein	NZ_CP014744.1	OD2-67.gbk	421166	422386	Zinc protease-like protein	100
AL111168.1	NCTC11168.gbk	427542	428762	Zinc protease-like protein	NZ_CP014742.1	WP2-202.gbk	576270	577490	Zinc protease-like protein	100
AL111168.1	NCTC11168.gbk	428752	430575	ATP-dependent DNA helicase RecG (EC 3.6.1.-)	NZ_CP014744.1	OD2-67.gbk	422376	424199	ATP-dependent DNA helicase RecG (EC 3.6.1.-)	100
AL111168.1	NCTC11168.gbk	428752	430575	ATP-dependent DNA helicase RecG (EC 3.6.1.-)	AL111168.1	NCTC11168.gbk	428752	430575	ATP-dependent DNA helicase RecG (EC 3.6.1.-)	100
AL111168.1	NCTC11168.gbk	428752	430575	ATP-dependent DNA helicase RecG (EC 3.6.1.-)	NZ_CP014742.1	WP2-202.gbk	577480	579303	ATP-dependent DNA helicase RecG (EC 3.6.1.-)	100
AL111168.1	NCTC11168.gbk	430572	430955	FIG00469384: hypothetical protein	AL111168.1	NCTC11168.gbk	430572	430955	FIG00469384: hypothetical protein	100
AL111168.1	NCTC11168.gbk	430572	430955	FIG00469384: hypothetical protein	NZ_CP014744.1	OD2-67.gbk	424196	424579	FIG00469384: hypothetical protein	100
AL111168.1	NCTC11168.gbk	430572	430955	FIG00469384: hypothetical protein	NZ_CP014742.1	WP2-202.gbk	579300	579683	FIG00469384: hypothetical protein	100
AL111168.1	NCTC11168.gbk	431050	431646	Putative transcriptional regulator	NZ_CP014742.1	WP2-202.gbk	579778	580374	Putative transcriptional regulator	99.83
AL111168.1	NCTC11168.gbk	431050	431646	Putative transcriptional regulator	AL111168.1	NCTC11168.gbk	431050	431646	Putative transcriptional regulator	100
AL111168.1	NCTC11168.gbk	431050	431646	Putative transcriptional regulator	NZ_CP014744.1	OD2-67.gbk	424674	425042	Putative transcriptional regulator	100
AL111168.1	NCTC11168.gbk	431662	432363	Amino-acid ABC transporter integral membrane protein	NZ_CP014742.1	WP2-202.gbk	580390	581091	Amino-acid ABC transporter integral membrane protein	100
AL111168.1	NCTC11168.gbk	431662	432363	Amino-acid ABC transporter integral membrane protein	NZ_CP014744.1	OD2-67.gbk	425058	425759	Amino-acid ABC transporter integral membrane protein	100
AL111168.1	NCTC11168.gbk	431662	432363	Amino-acid ABC transporter integral membrane protein	AL111168.1	NCTC11168.gbk	431662	432363	Amino-acid ABC transporter integral membrane protein	100
AL111168.1	NCTC11168.gbk	432356	433012	Amino-acid ABC transporter integral membrane protein	NZ_CP014744.1	OD2-67.gbk	425752	426408	Amino-acid ABC transporter integral membrane protein	99.85
AL111168.1	NCTC11168.gbk	432356	433012	Amino-acid ABC transporter integral membrane protein	AL111168.1	NCTC11168.gbk	432356	433012	Amino-acid ABC transporter integral membrane protein	100
AL111168.1	NCTC11168.gbk	432356	433012	Amino-acid ABC transporter integral membrane protein	NZ_CP014742.1	WP2-202.gbk	581084	581740	Amino-acid ABC transporter integral membrane protein	99.85
AL111168.1	NCTC11168.gbk	433014	433775	Methionine ABC transporter ATP-binding protein	AL111168.1	NCTC11168.gbk	433014	433775	Methionine ABC transporter ATP-binding protein	100
AL111168.1	NCTC11168.gbk	433014	433775	Methionine ABC transporter ATP-binding protein	NZ_CP014744.1	OD2-67.gbk	426410	427171	Methionine ABC transporter ATP-binding protein	100
AL111168.1	NCTC11168.gbk	433014	433775	Methionine ABC transporter ATP-binding protein	NZ_CP014742.1	WP2-202.gbk	581742	582503	Methionine ABC transporter ATP-binding protein	100
AL111168.1	NCTC11168.gbk	434408	435607	Translation elongation factor Tu	AL111168.1	NCTC11168.gbk	434408	435607	Translation elongation factor Tu	100
AL111168.1	NCTC11168.gbk	434408	435607	Translation elongation factor Tu	NZ_CP014744.1	OD2-67.gbk	427804	429003	Translation elongation factor Tu	100
AL111168.1	NCTC11168.gbk	434408	435607	Translation elongation factor Tu	NZ_CP014742.1	WP2-202.gbk	583136	584335	Translation elongation factor Tu	100
AL111168.1	NCTC11168.gbk	435660	435818	LSU ribosomal protein L33p	AL111168.1	NCTC11168.gbk	435660	435818	LSU ribosomal protein L33p	100
AL111168.1	NCTC11168.gbk	435660	435818	LSU ribosomal protein L33p	NZ_CP014742.1	WP2-202.gbk	584388	584546	LSU ribosomal protein L33p	100
AL111168.1	NCTC11168.gbk	435660	435818	LSU ribosomal protein L33p	NZ_CP014744.1	OD2-67.gbk	429056	429214	LSU ribosomal protein L33p	100
AL111168.1	NCTC11168.gbk	435925	436104	Preprotein translocase subunit SecE (TC 3.A.5.1.1)	AL111168.1	NCTC11168.gbk	435925	436104	Preprotein translocase subunit SecE (TC 3.A.5.1.1)	100
AL111168.1	NCTC11168.gbk	435925	436104	Preprotein translocase subunit SecE (TC 3.A.5.1.1)	NZ_CP014744.1	OD2-67.gbk	429321	429500	Preprotein translocase subunit SecE (TC 3.A.5.1.1)	100
AL111168.1	NCTC11168.gbk	435925	436104	Preprotein translocase subunit SecE (TC 3.A.5.1.1)	NZ_CP014742.1	WP2-202.gbk	584653	584832	Preprotein translocase subunit SecE (TC 3.A.5.1.1)	100
AL111168.1	NCTC11168.gbk	436114	436647	Transcription antitermination protein NusG	NZ_CP014744.1	OD2-67.gbk	429510	430043	Transcription antitermination protein NusG	100
AL111168.1	NCTC11168.gbk	436114	436647	Transcription antitermination protein NusG	AL111168.1	NCTC11168.gbk	436114	436647	Transcription antitermination protein NusG	100
AL111168.1	NCTC11168.gbk	436114	436647	Transcription antitermination protein NusG	NZ_CP014742.1	WP2-202.gbk	584842	585375	Transcription antitermination protein NusG	100
AL111168.1	NCTC11168.gbk	436673	437098	LSU ribosomal protein L11p (L12e)	NZ_CP014742.1	WP2-202.gbk	585401	585826	LSU ribosomal protein L11p (L12e)	100
AL111168.1	NCTC11168.gbk	436673	437098	LSU ribosomal protein L11p (L12e)	NZ_CP014744.1	OD2-67.gbk	430069	430494	LSU ribosomal protein L11p (L12e)	100
AL111168.1	NCTC11168.gbk	436673	437098	LSU ribosomal protein L11p (L12e)	AL111168.1	NCTC11168.gbk	436673	437098	LSU ribosomal protein L11p (L12e)	100
AL111168.1	NCTC11168.gbk	437153	437854	LSU ribosomal protein L1p (L10Ae)	NZ_CP014742.1	WP2-202.gbk	585881	586582	LSU ribosomal protein L1p (L10Ae)	99.86
AL111168.1	NCTC11168.gbk	437153	437854	LSU ribosomal protein L1p (L10Ae)	AL111168.1	NCTC11168.gbk	437153	437854	LSU ribosomal protein L1p (L10Ae)	100
AL111168.1	NCTC11168.gbk	437153	437854	LSU ribosomal protein L1p (L10Ae)	NZ_CP014744.1	OD2-67.gbk	430549	431250	LSU ribosomal protein L1p (L10Ae)	99.86
AL111168.1	NCTC11168.gbk	438006	438485	LSU ribosomal protein L10p (P0)	AL111168.1	NCTC11168.gbk	438006	438485	LSU ribosomal protein L10p (P0)	100
AL111168.1	NCTC11168.gbk	438006	438485	LSU ribosomal protein L10p (P0)	NZ_CP014742.1	WP2-202.gbk	586734	587213	LSU ribosomal protein L10p (P0)	100
AL111168.1	NCTC11168.gbk	438006	438485	LSU ribosomal protein L10p (P0)	NZ_CP014744.1	OD2-67.gbk	431402	431881	LSU ribosomal protein L10p (P0)	100
AL111168.1	NCTC11168.gbk	438506	438883	LSU ribosomal protein L7/L12 (P1/P2)	NZ_CP014744.1	OD2-67.gbk	431902	432279	LSU ribosomal protein L7/L12 (P1/P2)	100
AL111168.1	NCTC11168.gbk	438506	438883	LSU ribosomal protein L7/L12 (P1/P2)	NZ_CP014742.1	WP2-202.gbk	587234	587611	LSU ribosomal protein L7/L12 (P1/P2)	100
AL111168.1	NCTC11168.gbk	438506	438883	LSU ribosomal protein L7/L12 (P1/P2)	AL111168.1	NCTC11168.gbk	438506	438883	LSU ribosomal protein L7/L12 (P1/P2)	100
AL111168.1	NCTC11168.gbk	439001	443128	DNA-directed RNA polymerase beta subunit (EC 2.7.7.6)	AL111168.1	NCTC11168.gbk	439001	443128	DNA-directed RNA polymerase beta subunit (EC 2.7.7.6)	100
AL111168.1	NCTC11168.gbk	439001	443128	DNA-directed RNA polymerase beta subunit (EC 2.7.7.6)	NZ_CP014742.1	WP2-202.gbk	587729	591856	DNA-directed RNA polymerase beta subunit (EC 2.7.7.6)	99.71
AL111168.1	NCTC11168.gbk	439001	443128	DNA-directed RNA polymerase beta subunit (EC 2.7.7.6)	NZ_CP014744.1	OD2-67.gbk	432397	436524	DNA-directed RNA polymerase beta subunit (EC 2.7.7.6)	99.71
AL111168.1	NCTC11168.gbk	443121	447674	DNA-directed RNA polymerase beta' subunit (EC 2.7.7.6)	NZ_CP014742.1	WP2-202.gbk	591849	596402	DNA-directed RNA polymerase beta' subunit (EC 2.7.7.6)	99.82
AL111168.1	NCTC11168.gbk	443121	447674	DNA-directed RNA polymerase beta' subunit (EC 2.7.7.6)	NZ_CP014744.1	OD2-67.gbk	436517	441070	DNA-directed RNA polymerase beta' subunit (EC 2.7.7.6)	99.82
AL111168.1	NCTC11168.gbk	443121	447674	DNA-directed RNA polymerase beta' subunit (EC 2.7.7.6)	AL111168.1	NCTC11168.gbk	443121	447674	DNA-directed RNA polymerase beta' subunit (EC 2.7.7.6)	100
AL111168.1	NCTC11168.gbk	447705	448466	Transcriptional regulator, IclR family	NZ_CP014744.1	OD2-67.gbk	441101	441862	Transcriptional regulator, IclR family	99.87
AL111168.1	NCTC11168.gbk	447705	448466	Transcriptional regulator, IclR family	NZ_CP014742.1	WP2-202.gbk	596433	597194	Transcriptional regulator, IclR family	99.87
AL111168.1	NCTC11168.gbk	447705	448466	Transcriptional regulator, IclR family	AL111168.1	NCTC11168.gbk	447705	448466	Transcriptional regulator, IclR family	100
AL111168.1	NCTC11168.gbk	448697	449605	Putative lyase (EC 4.2.1.52)	NZ_CP014742.1	WP2-202.gbk	597425	598333	Putative lyase (EC 4.2.1.52)	100
AL111168.1	NCTC11168.gbk	448697	449605	Putative lyase (EC 4.2.1.52)	NZ_CP014744.1	OD2-67.gbk	442093	443001	Putative lyase (EC 4.2.1.52)	100
AL111168.1	NCTC11168.gbk	448697	449605	Putative lyase (EC 4.2.1.52)	AL111168.1	NCTC11168.gbk	448697	449605	Putative lyase (EC 4.2.1.52)	100
AL111168.1	NCTC11168.gbk	449602	449865	Altronate dehydratase (EC 4.2.1.7)	NZ_CP014742.1	WP2-202.gbk	598330	598593	Altronate dehydratase (EC 4.2.1.7)	100
AL111168.1	NCTC11168.gbk	449602	449865	Altronate dehydratase (EC 4.2.1.7)	NZ_CP014744.1	OD2-67.gbk	442998	443261	Altronate dehydratase (EC 4.2.1.7)	100
AL111168.1	NCTC11168.gbk	449602	449865	Altronate dehydratase (EC 4.2.1.7)	AL111168.1	NCTC11168.gbk	449602	449865	Altronate dehydratase (EC 4.2.1.7)	100
AL111168.1	NCTC11168.gbk	449868	451034	Altronate dehydratase (EC 4.2.1.7)	NZ_CP014744.1	OD2-67.gbk	443264	444430	Altronate dehydratase (EC 4.2.1.7)	99.57
AL111168.1	NCTC11168.gbk	449868	451034	Altronate dehydratase (EC 4.2.1.7)	AL111168.1	NCTC11168.gbk	449868	451034	Altronate dehydratase (EC 4.2.1.7)	100
AL111168.1	NCTC11168.gbk	449868	451034	Altronate dehydratase (EC 4.2.1.7)	NZ_CP014742.1	WP2-202.gbk	598596	599762	Altronate dehydratase (EC 4.2.1.7)	99.57
AL111168.1	NCTC11168.gbk	451046	452278	L-rhamnonate transporter (predicted by genome context)	NZ_CP014742.1	WP2-202.gbk	599774	600727	Major facilitator family transporter	99.9
AL111168.1	NCTC11168.gbk	451046	452278	L-rhamnonate transporter (predicted by genome context)	NZ_CP014744.1	OD2-67.gbk	445407	445727	Transmembrane transport protein	99.62
AL111168.1	NCTC11168.gbk	451046	452278	L-rhamnonate transporter (predicted by genome context)	NZ_CP014742.1	WP2-202.gbk	600739	601059	Transmembrane transport protein	99.62
AL111168.1	NCTC11168.gbk	451046	452278	L-rhamnonate transporter (predicted by genome context)	NZ_CP014744.1	OD2-67.gbk	444442	445395	Major facilitator family transporter	99.9
AL111168.1	NCTC11168.gbk	451046	452278	L-rhamnonate transporter (predicted by genome context)	AL111168.1	NCTC11168.gbk	451046	452278	L-rhamnonate transporter (predicted by genome context)	100
AL111168.1	NCTC11168.gbk	452320	453108	FIG00553873: hypothetical protein	NZ_CP014744.1	OD2-67.gbk	445728	446516	FIG00553873: hypothetical protein	100
AL111168.1	NCTC11168.gbk	452320	453108	FIG00553873: hypothetical protein	AL111168.1	NCTC11168.gbk	452320	453108	FIG00553873: hypothetical protein	100
AL111168.1	NCTC11168.gbk	452320	453108	FIG00553873: hypothetical protein	NZ_CP014742.1	WP2-202.gbk	601060	601848	FIG00553873: hypothetical protein	100
AL111168.1	NCTC11168.gbk	453119	454375	Fucose permease	NZ_CP014742.1	WP2-202.gbk	601859	603115	Fucose permease	99.84
AL111168.1	NCTC11168.gbk	453119	454375	Fucose permease	AL111168.1	NCTC11168.gbk	453119	454375	Fucose permease	100
AL111168.1	NCTC11168.gbk	453119	454375	Fucose permease	NZ_CP014744.1	OD2-67.gbk	446527	447783	Fucose permease	99.84
AL111168.1	NCTC11168.gbk	454359	455129	Predicted metal-dependent hydrolase of the TIM-barrel fold	AL111168.1	NCTC11168.gbk	454359	455129	Predicted metal-dependent hydrolase of the TIM-barrel fold	100
AL111168.1	NCTC11168.gbk	454359	455129	Predicted metal-dependent hydrolase of the TIM-barrel fold	NZ_CP014742.1	WP2-202.gbk	603099	603869	Predicted metal-dependent hydrolase of the TIM-barrel fold	100
AL111168.1	NCTC11168.gbk	454359	455129	Predicted metal-dependent hydrolase of the TIM-barrel fold	NZ_CP014744.1	OD2-67.gbk	447767	448537	Predicted metal-dependent hydrolase of the TIM-barrel fold	100
AL111168.1	NCTC11168.gbk	455130	455447	FIG00470409: hypothetical protein	NZ_CP014742.1	WP2-202.gbk	603870	604187	FIG00470409: hypothetical protein	100
AL111168.1	NCTC11168.gbk	455130	455447	FIG00470409: hypothetical protein	NZ_CP014744.1	OD2-67.gbk	448538	448855	FIG00470409: hypothetical protein	100
AL111168.1	NCTC11168.gbk	455130	455447	FIG00470409: hypothetical protein	AL111168.1	NCTC11168.gbk	455130	455447	FIG00470409: hypothetical protein	100
AL111168.1	NCTC11168.gbk	455461	455682	Aldehyde dehydrogenase A (EC 1.2.1.22) / Glycolaldehyde dehydrogenase (EC 1.2.1.21)	NZ_CP014742.1	WP2-202.gbk	604201	605640	Aldehyde dehydrogenase A (EC 1.2.1.22) / Glycolaldehyde dehydrogenase (EC 1.2.1.21)	99.09
AL111168.1	NCTC11168.gbk	455461	455682	Aldehyde dehydrogenase A (EC 1.2.1.22) / Glycolaldehyde dehydrogenase (EC 1.2.1.21)	NZ_CP014744.1	OD2-67.gbk	448869	450308	Aldehyde dehydrogenase A (EC 1.2.1.22) / Glycolaldehyde dehydrogenase (EC 1.2.1.21)	99.09
AL111168.1	NCTC11168.gbk	455461	455682	Aldehyde dehydrogenase A (EC 1.2.1.22) / Glycolaldehyde dehydrogenase (EC 1.2.1.21)	AL111168.1	NCTC11168.gbk	455461	455682	Aldehyde dehydrogenase A (EC 1.2.1.22) / Glycolaldehyde dehydrogenase (EC 1.2.1.21)	100
AL111168.1	NCTC11168.gbk	455718	456899	Aldehyde dehydrogenase A (EC 1.2.1.22) / Glycolaldehyde dehydrogenase (EC 1.2.1.21)	NZ_CP014744.1	OD2-67.gbk	448869	450308	Aldehyde dehydrogenase A (EC 1.2.1.22) / Glycolaldehyde dehydrogenase (EC 1.2.1.21)	99.75
AL111168.1	NCTC11168.gbk	455718	456899	Aldehyde dehydrogenase A (EC 1.2.1.22) / Glycolaldehyde dehydrogenase (EC 1.2.1.21)	NZ_CP014742.1	WP2-202.gbk	604201	605640	Aldehyde dehydrogenase A (EC 1.2.1.22) / Glycolaldehyde dehydrogenase (EC 1.2.1.21)	99.75
AL111168.1	NCTC11168.gbk	455718	456899	Aldehyde dehydrogenase A (EC 1.2.1.22) / Glycolaldehyde dehydrogenase (EC 1.2.1.21)	AL111168.1	NCTC11168.gbk	455718	456899	Aldehyde dehydrogenase A (EC 1.2.1.22) / Glycolaldehyde dehydrogenase (EC 1.2.1.21)	100
AL111168.1	NCTC11168.gbk	457227	457613	SSU ribosomal protein S12p (S23e)	NZ_CP014744.1	OD2-67.gbk	450636	451022	SSU ribosomal protein S12p (S23e)	100
AL111168.1	NCTC11168.gbk	457227	457613	SSU ribosomal protein S12p (S23e)	NZ_CP014742.1	WP2-202.gbk	605968	606354	SSU ribosomal protein S12p (S23e)	100
AL111168.1	NCTC11168.gbk	457227	457613	SSU ribosomal protein S12p (S23e)	AL111168.1	NCTC11168.gbk	457227	457613	SSU ribosomal protein S12p (S23e)	100
AL111168.1	NCTC11168.gbk	457683	458153	SSU ribosomal protein S7p (S5e)	NZ_CP014742.1	WP2-202.gbk	606424	606894	SSU ribosomal protein S7p (S5e)	99.58
AL111168.1	NCTC11168.gbk	457683	458153	SSU ribosomal protein S7p (S5e)	NZ_CP014744.1	OD2-67.gbk	451092	451562	SSU ribosomal protein S7p (S5e)	99.58
AL111168.1	NCTC11168.gbk	457683	458153	SSU ribosomal protein S7p (S5e)	AL111168.1	NCTC11168.gbk	457683	458153	SSU ribosomal protein S7p (S5e)	100
AL111168.1	NCTC11168.gbk	458166	460241	Translation elongation factor G	NZ_CP014744.1	OD2-67.gbk	451575	453650	Translation elongation factor G	99.04
AL111168.1	NCTC11168.gbk	458166	460241	Translation elongation factor G	NZ_CP014742.1	WP2-202.gbk	606907	608982	Translation elongation factor G	99.04
AL111168.1	NCTC11168.gbk	458166	460241	Translation elongation factor G	AL111168.1	NCTC11168.gbk	458166	460241	Translation elongation factor G	100
AL111168.1	NCTC11168.gbk	460364	460513	hypothetical protein	NZ_CP014744.1	OD2-67.gbk	453773	453922	hypothetical protein	98
AL111168.1	NCTC11168.gbk	460364	460513	hypothetical protein	NZ_CP014742.1	WP2-202.gbk	609105	609254	hypothetical protein	98
AL111168.1	NCTC11168.gbk	460364	460513	hypothetical protein	AL111168.1	NCTC11168.gbk	460364	460513	hypothetical protein	100
AL111168.1	NCTC11168.gbk	460519	461220	tRNA (adenine37-N(6))-methyltransferase TrmN6 (EC 2.1.1.223)	AL111168.1	NCTC11168.gbk	460519	461220	tRNA (adenine37-N(6))-methyltransferase TrmN6 (EC 2.1.1.223)	100
AL111168.1	NCTC11168.gbk	460519	461220	tRNA (adenine37-N(6))-methyltransferase TrmN6 (EC 2.1.1.223)	NZ_CP014742.1	WP2-202.gbk	609260	609961	tRNA (adenine37-N(6))-methyltransferase TrmN6 (EC 2.1.1.223)	99.29
AL111168.1	NCTC11168.gbk	460519	461220	tRNA (adenine37-N(6))-methyltransferase TrmN6 (EC 2.1.1.223)	NZ_CP014744.1	OD2-67.gbk	453928	454629	tRNA (adenine37-N(6))-methyltransferase TrmN6 (EC 2.1.1.223)	99.29
AL111168.1	NCTC11168.gbk	461210	461584	FIG00469387: hypothetical protein	NZ_CP014742.1	WP2-202.gbk	609951	610325	FIG00469387: hypothetical protein	98.67
AL111168.1	NCTC11168.gbk	461210	461584	FIG00469387: hypothetical protein	NZ_CP014744.1	OD2-67.gbk	454619	454993	FIG00469387: hypothetical protein	98.67
AL111168.1	NCTC11168.gbk	461210	461584	FIG00469387: hypothetical protein	AL111168.1	NCTC11168.gbk	461210	461584	FIG00469387: hypothetical protein	100
AL111168.1	NCTC11168.gbk	461557	462834	FIG00545237: hypothetical protein	NZ_CP014744.1	OD2-67.gbk	454966	456243	FIG00545237: hypothetical protein	98.2
AL111168.1	NCTC11168.gbk	461557	462834	FIG00545237: hypothetical protein	AL111168.1	NCTC11168.gbk	461557	462834	FIG00545237: hypothetical protein	100
AL111168.1	NCTC11168.gbk	461557	462834	FIG00545237: hypothetical protein	NZ_CP014742.1	WP2-202.gbk	610298	611575	FIG00545237: hypothetical protein	98.28
AL111168.1	NCTC11168.gbk	462831	463607	Indole-3-glycerol phosphate synthase (EC 4.1.1.48)	NZ_CP014744.1	OD2-67.gbk	456240	457016	Indole-3-glycerol phosphate synthase (EC 4.1.1.48)	99.49
AL111168.1	NCTC11168.gbk	462831	463607	Indole-3-glycerol phosphate synthase (EC 4.1.1.48)	NZ_CP014742.1	WP2-202.gbk	611572	612348	Indole-3-glycerol phosphate synthase (EC 4.1.1.48)	99.49
AL111168.1	NCTC11168.gbk	462831	463607	Indole-3-glycerol phosphate synthase (EC 4.1.1.48)	AL111168.1	NCTC11168.gbk	462831	463607	Indole-3-glycerol phosphate synthase (EC 4.1.1.48)	100
AL111168.1	NCTC11168.gbk	463617	464102	HIT family protein	AL111168.1	NCTC11168.gbk	463617	464102	HIT family protein	100
AL111168.1	NCTC11168.gbk	463617	464102	HIT family protein	NZ_CP014742.1	WP2-202.gbk	612358	612843	HIT family protein	99.59
AL111168.1	NCTC11168.gbk	463617	464102	HIT family protein	NZ_CP014744.1	OD2-67.gbk	457026	457511	HIT family protein	99.59
AL111168.1	NCTC11168.gbk	464092	465090	Selenophosphate-dependent tRNA 2-selenouridine synthase	NZ_CP014744.1	OD2-67.gbk	457501	458499	Selenophosphate-dependent tRNA 2-selenouridine synthase	99.2
AL111168.1	NCTC11168.gbk	464092	465090	Selenophosphate-dependent tRNA 2-selenouridine synthase	AL111168.1	NCTC11168.gbk	464092	465090	Selenophosphate-dependent tRNA 2-selenouridine synthase	100
AL111168.1	NCTC11168.gbk	464092	465090	Selenophosphate-dependent tRNA 2-selenouridine synthase	NZ_CP014742.1	WP2-202.gbk	612833	613831	Selenophosphate-dependent tRNA 2-selenouridine synthase	99.2
AL111168.1	NCTC11168.gbk	465462	466148	Ammonium transporter	AL111168.1	NCTC11168.gbk	465462	466148	Ammonium transporter	100
AL111168.1	NCTC11168.gbk	465462	466148	Ammonium transporter	NZ_CP014742.1	WP2-202.gbk	614118	615353	Ammonium transporter	94.48
AL111168.1	NCTC11168.gbk	465462	466148	Ammonium transporter	NZ_CP014744.1	OD2-67.gbk	458786	460021	Ammonium transporter	94.48
AL111168.1	NCTC11168.gbk	466297	466524	Ammonium transporter	NZ_CP014744.1	OD2-67.gbk	458786	460021	Ammonium transporter	87.39
AL111168.1	NCTC11168.gbk	466297	466524	Ammonium transporter	AL111168.1	NCTC11168.gbk	466297	466524	Ammonium transporter	100
AL111168.1	NCTC11168.gbk	466297	466524	Ammonium transporter	NZ_CP014742.1	WP2-202.gbk	614118	615353	Ammonium transporter	87.39
AL111168.1	NCTC11168.gbk	466660	467571	Ferrochelatase, protoheme ferro-lyase (EC 4.99.1.1)	AL111168.1	NCTC11168.gbk	466660	467571	Ferrochelatase, protoheme ferro-lyase (EC 4.99.1.1)	100
AL111168.1	NCTC11168.gbk	466660	467571	Ferrochelatase, protoheme ferro-lyase (EC 4.99.1.1)	NZ_CP014742.1	WP2-202.gbk	615413	616324	Ferrochelatase, protoheme ferro-lyase (EC 4.99.1.1)	98.35
AL111168.1	NCTC11168.gbk	466660	467571	Ferrochelatase, protoheme ferro-lyase (EC 4.99.1.1)	NZ_CP014744.1	OD2-67.gbk	460081	460992	Ferrochelatase, protoheme ferro-lyase (EC 4.99.1.1)	98.35
AL111168.1	NCTC11168.gbk	467568	468434	Predicted dehydrogenases and related proteins	NZ_CP014742.1	WP2-202.gbk	616321	617187	Predicted dehydrogenases and related proteins	99.42
AL111168.1	NCTC11168.gbk	467568	468434	Predicted dehydrogenases and related proteins	NZ_CP014744.1	OD2-67.gbk	460989	461855	Predicted dehydrogenases and related proteins	99.42
AL111168.1	NCTC11168.gbk	467568	468434	Predicted dehydrogenases and related proteins	AL111168.1	NCTC11168.gbk	467568	468434	Predicted dehydrogenases and related proteins	100
AL111168.1	NCTC11168.gbk	468439	469512	Cystathionine beta-lyase, type II (EC 4.4.1.8)	NZ_CP014742.1	WP2-202.gbk	617192	618265	Cystathionine beta-lyase, type II (EC 4.4.1.8)	99.35
AL111168.1	NCTC11168.gbk	468439	469512	Cystathionine beta-lyase, type II (EC 4.4.1.8)	AL111168.1	NCTC11168.gbk	468439	469512	Cystathionine beta-lyase, type II (EC 4.4.1.8)	100
AL111168.1	NCTC11168.gbk	468439	469512	Cystathionine beta-lyase, type II (EC 4.4.1.8)	NZ_CP014744.1	OD2-67.gbk	461860	462933	Cystathionine beta-lyase, type II (EC 4.4.1.8)	99.35
AL111168.1	NCTC11168.gbk	469627	472155	Alanyl-tRNA synthetase (EC 6.1.1.7)	AL111168.1	NCTC11168.gbk	469627	472155	Alanyl-tRNA synthetase (EC 6.1.1.7)	100
AL111168.1	NCTC11168.gbk	469627	472155	Alanyl-tRNA synthetase (EC 6.1.1.7)	NZ_CP014742.1	WP2-202.gbk	618380	620908	Alanyl-tRNA synthetase (EC 6.1.1.7)	99.6
AL111168.1	NCTC11168.gbk	469627	472155	Alanyl-tRNA synthetase (EC 6.1.1.7)	NZ_CP014744.1	OD2-67.gbk	463048	465576	Alanyl-tRNA synthetase (EC 6.1.1.7)	99.6
AL111168.1	NCTC11168.gbk	472155	472706	Septum formation protein Maf	AL111168.1	NCTC11168.gbk	472155	472706	Septum formation protein Maf	100
AL111168.1	NCTC11168.gbk	472155	472706	Septum formation protein Maf	NZ_CP014744.1	OD2-67.gbk	465576	466127	Septum formation protein Maf	100
AL111168.1	NCTC11168.gbk	472155	472706	Septum formation protein Maf	NZ_CP014742.1	WP2-202.gbk	620908	621459	Septum formation protein Maf	100
AL111168.1	NCTC11168.gbk	472703	474634	Multimodular transpeptidase-transglycosylase (EC 2.4.1.129) (EC 3.4.-.-)	NZ_CP014744.1	OD2-67.gbk	466124	468055	Multimodular transpeptidase-transglycosylase (EC 2.4.1.129) (EC 3.4.-.-)	99.9
AL111168.1	NCTC11168.gbk	472703	474634	Multimodular transpeptidase-transglycosylase (EC 2.4.1.129) (EC 3.4.-.-)	NZ_CP014742.1	WP2-202.gbk	621456	623387	Multimodular transpeptidase-transglycosylase (EC 2.4.1.129) (EC 3.4.-.-)	99.9
AL111168.1	NCTC11168.gbk	472703	474634	Multimodular transpeptidase-transglycosylase (EC 2.4.1.129) (EC 3.4.-.-)	AL111168.1	NCTC11168.gbk	472703	474634	Multimodular transpeptidase-transglycosylase (EC 2.4.1.129) (EC 3.4.-.-)	100
AL111168.1	NCTC11168.gbk	474662	477235	ClpB protein	AL111168.1	NCTC11168.gbk	474662	477235	ClpB protein	100
AL111168.1	NCTC11168.gbk	474662	477235	ClpB protein	NZ_CP014742.1	WP2-202.gbk	623415	625988	ClpB protein	99.96
AL111168.1	NCTC11168.gbk	474662	477235	ClpB protein	NZ_CP014744.1	OD2-67.gbk	468083	470656	ClpB protein	99.96
AL111168.1	NCTC11168.gbk	477347	477637	FIG00470286: hypothetical protein	NZ_CP014742.1	WP2-202.gbk	626100	626390	FIG00470286: hypothetical protein	100
AL111168.1	NCTC11168.gbk	477347	477637	FIG00470286: hypothetical protein	AL111168.1	NCTC11168.gbk	477347	477637	FIG00470286: hypothetical protein	100
AL111168.1	NCTC11168.gbk	477347	477637	FIG00470286: hypothetical protein	NZ_CP014744.1	OD2-67.gbk	470768	471058	FIG00470286: hypothetical protein	100
AL111168.1	NCTC11168.gbk	477770	479089	Carboxyl-terminal protease (EC 3.4.21.102)	AL111168.1	NCTC11168.gbk	477770	479089	Carboxyl-terminal protease (EC 3.4.21.102)	100
AL111168.1	NCTC11168.gbk	477770	479089	Carboxyl-terminal protease (EC 3.4.21.102)	NZ_CP014742.1	WP2-202.gbk	626523	627842	Carboxyl-terminal protease (EC 3.4.21.102)	99.85
AL111168.1	NCTC11168.gbk	477770	479089	Carboxyl-terminal protease (EC 3.4.21.102)	NZ_CP014744.1	OD2-67.gbk	471191	472510	Carboxyl-terminal protease (EC 3.4.21.102)	99.85
AL111168.1	NCTC11168.gbk	479091	479801	Phosphoribosylaminoimidazole-succinocarboxamide synthase (EC 6.3.2.6)	AL111168.1	NCTC11168.gbk	479091	479801	Phosphoribosylaminoimidazole-succinocarboxamide synthase (EC 6.3.2.6)	100
AL111168.1	NCTC11168.gbk	479091	479801	Phosphoribosylaminoimidazole-succinocarboxamide synthase (EC 6.3.2.6)	NZ_CP014744.1	OD2-67.gbk	472512	473222	Phosphoribosylaminoimidazole-succinocarboxamide synthase (EC 6.3.2.6)	100
AL111168.1	NCTC11168.gbk	479091	479801	Phosphoribosylaminoimidazole-succinocarboxamide synthase (EC 6.3.2.6)	NZ_CP014742.1	WP2-202.gbk	627844	628554	Phosphoribosylaminoimidazole-succinocarboxamide synthase (EC 6.3.2.6)	100
AL111168.1	NCTC11168.gbk	479810	480055	Phosphoribosylformylglycinamidine synthase, PurS subunit (EC 6.3.5.3)	AL111168.1	NCTC11168.gbk	479810	480055	Phosphoribosylformylglycinamidine synthase, PurS subunit (EC 6.3.5.3)	100
AL111168.1	NCTC11168.gbk	479810	480055	Phosphoribosylformylglycinamidine synthase, PurS subunit (EC 6.3.5.3)	NZ_CP014742.1	WP2-202.gbk	628563	628808	Phosphoribosylformylglycinamidine synthase, PurS subunit (EC 6.3.5.3)	100
AL111168.1	NCTC11168.gbk	479810	480055	Phosphoribosylformylglycinamidine synthase, PurS subunit (EC 6.3.5.3)	NZ_CP014744.1	OD2-67.gbk	473231	473476	Phosphoribosylformylglycinamidine synthase, PurS subunit (EC 6.3.5.3)	100
AL111168.1	NCTC11168.gbk	480057	480728	Phosphoribosylformylglycinamidine synthase, glutamine amidotransferase subunit (EC 6.3.5.3)	AL111168.1	NCTC11168.gbk	480057	480728	Phosphoribosylformylglycinamidine synthase, glutamine amidotransferase subunit (EC 6.3.5.3)	100
AL111168.1	NCTC11168.gbk	480057	480728	Phosphoribosylformylglycinamidine synthase, glutamine amidotransferase subunit (EC 6.3.5.3)	NZ_CP014744.1	OD2-67.gbk	473478	474125	Phosphoribosylformylglycinamidine synthase, glutamine amidotransferase subunit (EC 6.3.5.3)	100
AL111168.1	NCTC11168.gbk	480057	480728	Phosphoribosylformylglycinamidine synthase, glutamine amidotransferase subunit (EC 6.3.5.3)	NZ_CP014742.1	WP2-202.gbk	628810	629457	Phosphoribosylformylglycinamidine synthase, glutamine amidotransferase subunit (EC 6.3.5.3)	100
AL111168.1	NCTC11168.gbk	480700	481896	FIG00638667: hypothetical protein	NZ_CP014742.1	WP2-202.gbk	629454	630650	FIG00638667: hypothetical protein	99.83
AL111168.1	NCTC11168.gbk	480700	481896	FIG00638667: hypothetical protein	NZ_CP014744.1	OD2-67.gbk	474122	475318	FIG00638667: hypothetical protein	99.83
AL111168.1	NCTC11168.gbk	480700	481896	FIG00638667: hypothetical protein	AL111168.1	NCTC11168.gbk	480700	481896	FIG00638667: hypothetical protein	100
AL111168.1	NCTC11168.gbk	481877	482569	1-acyl-sn-glycerol-3-phosphate acyltransferase (EC 2.3.1.51)	AL111168.1	NCTC11168.gbk	481877	482569	1-acyl-sn-glycerol-3-phosphate acyltransferase (EC 2.3.1.51)	100
AL111168.1	NCTC11168.gbk	481877	482569	1-acyl-sn-glycerol-3-phosphate acyltransferase (EC 2.3.1.51)	NZ_CP014744.1	OD2-67.gbk	475299	475991	1-acyl-sn-glycerol-3-phosphate acyltransferase (EC 2.3.1.51)	100
AL111168.1	NCTC11168.gbk	481877	482569	1-acyl-sn-glycerol-3-phosphate acyltransferase (EC 2.3.1.51)	NZ_CP014742.1	WP2-202.gbk	630631	631323	1-acyl-sn-glycerol-3-phosphate acyltransferase (EC 2.3.1.51)	100
AL111168.1	NCTC11168.gbk	482563	482931	CrcB protein	NZ_CP014744.1	OD2-67.gbk	475985	476353	CrcB protein	100
AL111168.1	NCTC11168.gbk	482563	482931	CrcB protein	AL111168.1	NCTC11168.gbk	482563	482931	CrcB protein	100
AL111168.1	NCTC11168.gbk	482563	482931	CrcB protein	NZ_CP014742.1	WP2-202.gbk	631317	631685	CrcB protein	100
AL111168.1	NCTC11168.gbk	483003	484829	Chaperone protein HtpG	NZ_CP014744.1	OD2-67.gbk	476425	478251	Chaperone protein HtpG	100
AL111168.1	NCTC11168.gbk	483003	484829	Chaperone protein HtpG	AL111168.1	NCTC11168.gbk	483003	484829	Chaperone protein HtpG	100
AL111168.1	NCTC11168.gbk	483003	484829	Chaperone protein HtpG	NZ_CP014742.1	WP2-202.gbk	631757	633583	Chaperone protein HtpG	100
AL111168.1	NCTC11168.gbk	484826	485143	FIG00470600: hypothetical protein	NZ_CP014742.1	WP2-202.gbk	633580	633897	FIG00470600: hypothetical protein	100
AL111168.1	NCTC11168.gbk	484826	485143	FIG00470600: hypothetical protein	AL111168.1	NCTC11168.gbk	484826	485143	FIG00470600: hypothetical protein	100
AL111168.1	NCTC11168.gbk	484826	485143	FIG00470600: hypothetical protein	NZ_CP014744.1	OD2-67.gbk	478248	478565	FIG00470600: hypothetical protein	100
AL111168.1	NCTC11168.gbk	485143	485577	Arginine/ornithine antiporter ArcD	AL111168.1	NCTC11168.gbk	485143	485577	Arginine/ornithine antiporter ArcD	100
AL111168.1	NCTC11168.gbk	485143	485577	Arginine/ornithine antiporter ArcD	NZ_CP014744.1	OD2-67.gbk	478565	478999	Arginine/ornithine antiporter ArcD	100
AL111168.1	NCTC11168.gbk	485143	485577	Arginine/ornithine antiporter ArcD	NZ_CP014742.1	WP2-202.gbk	633897	634331	Arginine/ornithine antiporter ArcD	100
AL111168.1	NCTC11168.gbk	485719	486201	Sodium-dependent phosphate transporter	NZ_CP014742.1	WP2-202.gbk	634473	635354	Sodium-dependent phosphate transporter	97.92
AL111168.1	NCTC11168.gbk	485719	486201	Sodium-dependent phosphate transporter	NZ_CP014744.1	OD2-67.gbk	479141	480022	Sodium-dependent phosphate transporter	97.92
AL111168.1	NCTC11168.gbk	485719	486201	Sodium-dependent phosphate transporter	AL111168.1	NCTC11168.gbk	485719	486201	Sodium-dependent phosphate transporter	100
AL111168.1	NCTC11168.gbk	486249	486488	Sodium-dependent phosphate transporter	NZ_CP014742.1	WP2-202.gbk	634473	635354	Sodium-dependent phosphate transporter	96.6
AL111168.1	NCTC11168.gbk	486249	486488	Sodium-dependent phosphate transporter	AL111168.1	NCTC11168.gbk	486249	486488	Sodium-dependent phosphate transporter	100
AL111168.1	NCTC11168.gbk	486249	486488	Sodium-dependent phosphate transporter	NZ_CP014744.1	OD2-67.gbk	479141	480022	Sodium-dependent phosphate transporter	96.6
AL111168.1	NCTC11168.gbk	486642	487343	Sodium-dependent phosphate transporter	AL111168.1	NCTC11168.gbk	486642	487343	Sodium-dependent phosphate transporter	100
AL111168.1	NCTC11168.gbk	486642	487343	Sodium-dependent phosphate transporter	NZ_CP014744.1	OD2-67.gbk	480003	480773	Sodium-dependent phosphate transporter	99.14
AL111168.1	NCTC11168.gbk	486642	487343	Sodium-dependent phosphate transporter	NZ_CP014742.1	WP2-202.gbk	635335	636105	Sodium-dependent phosphate transporter	99.14
AL111168.1	NCTC11168.gbk	487340	489148	Cell division protein FtsI [Peptidoglycan synthetase] (EC 2.4.1.129)	NZ_CP014744.1	OD2-67.gbk	480770	482578	Cell division protein FtsI [Peptidoglycan synthetase] (EC 2.4.1.129)	100
AL111168.1	NCTC11168.gbk	487340	489148	Cell division protein FtsI [Peptidoglycan synthetase] (EC 2.4.1.129)	AL111168.1	NCTC11168.gbk	487340	489148	Cell division protein FtsI [Peptidoglycan synthetase] (EC 2.4.1.129)	100
AL111168.1	NCTC11168.gbk	487340	489148	Cell division protein FtsI [Peptidoglycan synthetase] (EC 2.4.1.129)	NZ_CP014742.1	WP2-202.gbk	636102	637910	Cell division protein FtsI [Peptidoglycan synthetase] (EC 2.4.1.129)	99.94
AL111168.1	NCTC11168.gbk	489155	489451	Flagellar hook-basal body complex protein FliE	AL111168.1	NCTC11168.gbk	489155	489451	Flagellar hook-basal body complex protein FliE	100
AL111168.1	NCTC11168.gbk	489155	489451	Flagellar hook-basal body complex protein FliE	NZ_CP014742.1	WP2-202.gbk	637917	638213	Flagellar hook-basal body complex protein FliE	98.99
AL111168.1	NCTC11168.gbk	489155	489451	Flagellar hook-basal body complex protein FliE	NZ_CP014744.1	OD2-67.gbk	482585	482881	Flagellar hook-basal body complex protein FliE	98.99
AL111168.1	NCTC11168.gbk	489458	489952	Flagellar basal-body rod protein FlgC	AL111168.1	NCTC11168.gbk	489458	489952	Flagellar basal-body rod protein FlgC	100
AL111168.1	NCTC11168.gbk	489458	489952	Flagellar basal-body rod protein FlgC	NZ_CP014742.1	WP2-202.gbk	638220	638714	Flagellar basal-body rod protein FlgC	99.19
AL111168.1	NCTC11168.gbk	489458	489952	Flagellar basal-body rod protein FlgC	NZ_CP014744.1	OD2-67.gbk	482888	483382	Flagellar basal-body rod protein FlgC	99.19
AL111168.1	NCTC11168.gbk	489962	490393	Flagellar basal-body rod protein FlgB	NZ_CP014742.1	WP2-202.gbk	638724	639155	Flagellar basal-body rod protein FlgB	97.22
AL111168.1	NCTC11168.gbk	489962	490393	Flagellar basal-body rod protein FlgB	NZ_CP014744.1	OD2-67.gbk	483392	483823	Flagellar basal-body rod protein FlgB	97.22
AL111168.1	NCTC11168.gbk	489962	490393	Flagellar basal-body rod protein FlgB	AL111168.1	NCTC11168.gbk	489962	490393	Flagellar basal-body rod protein FlgB	100
AL111168.1	NCTC11168.gbk	490474	491253	FIG004453: protein YceG like	NZ_CP014744.1	OD2-67.gbk	483903	484682	FIG004453: protein YceG like	99.62
AL111168.1	NCTC11168.gbk	490474	491253	FIG004453: protein YceG like	AL111168.1	NCTC11168.gbk	490474	491253	FIG004453: protein YceG like	100
AL111168.1	NCTC11168.gbk	490474	491253	FIG004453: protein YceG like	NZ_CP014742.1	WP2-202.gbk	639235	640014	FIG004453: protein YceG like	99.62
AL111168.1	NCTC11168.gbk	491390	493960	FIG01209130: hypothetical protein	NZ_CP014744.1	OD2-67.gbk	484819	487389	FIG01209130: hypothetical protein	99.61
AL111168.1	NCTC11168.gbk	491390	493960	FIG01209130: hypothetical protein	AL111168.1	NCTC11168.gbk	491390	493960	FIG01209130: hypothetical protein	100
AL111168.1	NCTC11168.gbk	491390	493960	FIG01209130: hypothetical protein	NZ_CP014742.1	WP2-202.gbk	640151	642721	FIG01209130: hypothetical protein	99.61
AL111168.1	NCTC11168.gbk	494077	496281	Isocitrate dehydrogenase [NADP] (EC 1.1.1.42). Monomeric isocitrate dehydrogenase [NADP] (EC 1.1.1.42)	AL111168.1	NCTC11168.gbk	494077	496281	Isocitrate dehydrogenase [NADP] (EC 1.1.1.42). Monomeric isocitrate dehydrogenase [NADP] (EC 1.1.1.42)	100
AL111168.1	NCTC11168.gbk	494077	496281	Isocitrate dehydrogenase [NADP] (EC 1.1.1.42). Monomeric isocitrate dehydrogenase [NADP] (EC 1.1.1.42)	NZ_CP014744.1	OD2-67.gbk	487506	489710	Isocitrate dehydrogenase [NADP] (EC 1.1.1.42). Monomeric isocitrate dehydrogenase [NADP] (EC 1.1.1.42)	99.55
AL111168.1	NCTC11168.gbk	494077	496281	Isocitrate dehydrogenase [NADP] (EC 1.1.1.42). Monomeric isocitrate dehydrogenase [NADP] (EC 1.1.1.42)	NZ_CP014742.1	WP2-202.gbk	642838	645042	Isocitrate dehydrogenase [NADP] (EC 1.1.1.42). Monomeric isocitrate dehydrogenase [NADP] (EC 1.1.1.42)	99.55
AL111168.1	NCTC11168.gbk	496278	497180	Malate dehydrogenase (EC 1.1.1.37)	AL111168.1	NCTC11168.gbk	496278	497180	Malate dehydrogenase (EC 1.1.1.37)	100
AL111168.1	NCTC11168.gbk	496278	497180	Malate dehydrogenase (EC 1.1.1.37)	NZ_CP014744.1	OD2-67.gbk	489707	490609	Malate dehydrogenase (EC 1.1.1.37)	99.78
AL111168.1	NCTC11168.gbk	496278	497180	Malate dehydrogenase (EC 1.1.1.37)	NZ_CP014742.1	WP2-202.gbk	645039	645941	Malate dehydrogenase (EC 1.1.1.37)	99.78
AL111168.1	NCTC11168.gbk	497181	498344	Succinyl-CoA ligase [ADP-forming] beta chain (EC 6.2.1.5)	NZ_CP014742.1	WP2-202.gbk	645942	647105	Succinyl-CoA ligase [ADP-forming] beta chain (EC 6.2.1.5)	99.57
AL111168.1	NCTC11168.gbk	497181	498344	Succinyl-CoA ligase [ADP-forming] beta chain (EC 6.2.1.5)	AL111168.1	NCTC11168.gbk	497181	498344	Succinyl-CoA ligase [ADP-forming] beta chain (EC 6.2.1.5)	100
AL111168.1	NCTC11168.gbk	497181	498344	Succinyl-CoA ligase [ADP-forming] beta chain (EC 6.2.1.5)	NZ_CP014744.1	OD2-67.gbk	490610	491773	Succinyl-CoA ligase [ADP-forming] beta chain (EC 6.2.1.5)	99.57
AL111168.1	NCTC11168.gbk	498354	499223	Succinyl-CoA ligase [ADP-forming] alpha chain (EC 6.2.1.5)	NZ_CP014744.1	OD2-67.gbk	491783	492652	Succinyl-CoA ligase [ADP-forming] alpha chain (EC 6.2.1.5)	98.62
AL111168.1	NCTC11168.gbk	498354	499223	Succinyl-CoA ligase [ADP-forming] alpha chain (EC 6.2.1.5)	NZ_CP014742.1	WP2-202.gbk	647115	647984	Succinyl-CoA ligase [ADP-forming] alpha chain (EC 6.2.1.5)	98.62
AL111168.1	NCTC11168.gbk	498354	499223	Succinyl-CoA ligase [ADP-forming] alpha chain (EC 6.2.1.5)	AL111168.1	NCTC11168.gbk	498354	499223	Succinyl-CoA ligase [ADP-forming] alpha chain (EC 6.2.1.5)	100
AL111168.1	NCTC11168.gbk	499238	499549	2-oxoglutarate oxidoreductase, delta subunit, putative (EC 1.2.7.3)	NZ_CP014742.1	WP2-202.gbk	647999	648310	2-oxoglutarate oxidoreductase, delta subunit, putative (EC 1.2.7.3)	99.36
AL111168.1	NCTC11168.gbk	499238	499549	2-oxoglutarate oxidoreductase, delta subunit, putative (EC 1.2.7.3)	AL111168.1	NCTC11168.gbk	499238	499549	2-oxoglutarate oxidoreductase, delta subunit, putative (EC 1.2.7.3)	100
AL111168.1	NCTC11168.gbk	499238	499549	2-oxoglutarate oxidoreductase, delta subunit, putative (EC 1.2.7.3)	NZ_CP014744.1	OD2-67.gbk	492667	492978	2-oxoglutarate oxidoreductase, delta subunit, putative (EC 1.2.7.3)	99.36
AL111168.1	NCTC11168.gbk	499558	500682	2-oxoglutarate oxidoreductase, alpha subunit (EC 1.2.7.3)	NZ_CP014742.1	WP2-202.gbk	648319	649443	2-oxoglutarate oxidoreductase, alpha subunit (EC 1.2.7.3)	95.11
AL111168.1	NCTC11168.gbk	499558	500682	2-oxoglutarate oxidoreductase, alpha subunit (EC 1.2.7.3)	AL111168.1	NCTC11168.gbk	499558	500682	2-oxoglutarate oxidoreductase, alpha subunit (EC 1.2.7.3)	100
AL111168.1	NCTC11168.gbk	499558	500682	2-oxoglutarate oxidoreductase, alpha subunit (EC 1.2.7.3)	NZ_CP014744.1	OD2-67.gbk	492987	494111	2-oxoglutarate oxidoreductase, alpha subunit (EC 1.2.7.3)	95.11
AL111168.1	NCTC11168.gbk	500683	501528	2-oxoglutarate oxidoreductase, beta subunit (EC 1.2.7.3)	AL111168.1	NCTC11168.gbk	500683	501528	2-oxoglutarate oxidoreductase, beta subunit (EC 1.2.7.3)	100
AL111168.1	NCTC11168.gbk	500683	501528	2-oxoglutarate oxidoreductase, beta subunit (EC 1.2.7.3)	NZ_CP014744.1	OD2-67.gbk	494112	494957	2-oxoglutarate oxidoreductase, beta subunit (EC 1.2.7.3)	91.96
AL111168.1	NCTC11168.gbk	500683	501528	2-oxoglutarate oxidoreductase, beta subunit (EC 1.2.7.3)	NZ_CP014742.1	WP2-202.gbk	649444	650289	2-oxoglutarate oxidoreductase, beta subunit (EC 1.2.7.3)	91.96
AL111168.1	NCTC11168.gbk	501525	502082	2-oxoglutarate oxidoreductase, gamma subunit (EC 1.2.7.3)	NZ_CP014742.1	WP2-202.gbk	650286	650843	2-oxoglutarate oxidoreductase, gamma subunit (EC 1.2.7.3)	98.21
AL111168.1	NCTC11168.gbk	501525	502082	2-oxoglutarate oxidoreductase, gamma subunit (EC 1.2.7.3)	AL111168.1	NCTC11168.gbk	501525	502082	2-oxoglutarate oxidoreductase, gamma subunit (EC 1.2.7.3)	100
AL111168.1	NCTC11168.gbk	501525	502082	2-oxoglutarate oxidoreductase, gamma subunit (EC 1.2.7.3)	NZ_CP014744.1	OD2-67.gbk	494954	495511	2-oxoglutarate oxidoreductase, gamma subunit (EC 1.2.7.3)	98.21
AL111168.1	NCTC11168.gbk	502221	502484	FIG00469421: hypothetical protein	NZ_CP014742.1	WP2-202.gbk	650982	651245	FIG00469421: hypothetical protein	100
AL111168.1	NCTC11168.gbk	502221	502484	FIG00469421: hypothetical protein	AL111168.1	NCTC11168.gbk	502221	502484	FIG00469421: hypothetical protein	100
AL111168.1	NCTC11168.gbk	502221	502484	FIG00469421: hypothetical protein	NZ_CP014744.1	OD2-67.gbk	495650	495913	FIG00469421: hypothetical protein	100
AL111168.1	NCTC11168.gbk	502487	503023	FIG00469524: hypothetical protein	NZ_CP014742.1	WP2-202.gbk	651248	651784	FIG00469524: hypothetical protein	99.44
AL111168.1	NCTC11168.gbk	502487	503023	FIG00469524: hypothetical protein	AL111168.1	NCTC11168.gbk	502487	503023	FIG00469524: hypothetical protein	100
AL111168.1	NCTC11168.gbk	502487	503023	FIG00469524: hypothetical protein	NZ_CP014744.1	OD2-67.gbk	495916	496452	FIG00469524: hypothetical protein	99.44
AL111168.1	NCTC11168.gbk	503037	503930	Octaprenyl diphosphate synthase (EC 2.5.1.90) / Dimethylallyltransferase (EC 2.5.1.1) / (2E,6E)-farnesyl diphosphate synthase (EC 2.5.1.10) / Geranylgeranyl diphosphate synthase (EC 2.5.1.29)	AL111168.1	NCTC11168.gbk	503037	503930	Octaprenyl diphosphate synthase (EC 2.5.1.90) / Dimethylallyltransferase (EC 2.5.1.1) / (2E,6E)-farnesyl diphosphate synthase (EC 2.5.1.10) / Geranylgeranyl diphosphate synthase (EC 2.5.1.29)	100
AL111168.1	NCTC11168.gbk	503037	503930	Octaprenyl diphosphate synthase (EC 2.5.1.90) / Dimethylallyltransferase (EC 2.5.1.1) / (2E,6E)-farnesyl diphosphate synthase (EC 2.5.1.10) / Geranylgeranyl diphosphate synthase (EC 2.5.1.29)	NZ_CP014742.1	WP2-202.gbk	651798	652691	Octaprenyl diphosphate synthase (EC 2.5.1.90) / Dimethylallyltransferase (EC 2.5.1.1) / (2E,6E)-farnesyl diphosphate synthase (EC 2.5.1.10) / Geranylgeranyl diphosphate synthase (EC 2.5.1.29)	98.32
AL111168.1	NCTC11168.gbk	503037	503930	Octaprenyl diphosphate synthase (EC 2.5.1.90) / Dimethylallyltransferase (EC 2.5.1.1) / (2E,6E)-farnesyl diphosphate synthase (EC 2.5.1.10) / Geranylgeranyl diphosphate synthase (EC 2.5.1.29)	NZ_CP014744.1	OD2-67.gbk	496466	497359	Octaprenyl diphosphate synthase (EC 2.5.1.90) / Dimethylallyltransferase (EC 2.5.1.1) / (2E,6E)-farnesyl diphosphate synthase (EC 2.5.1.10) / Geranylgeranyl diphosphate synthase (EC 2.5.1.29)	98.32
AL111168.1	NCTC11168.gbk	503930	505228	Glutamyl-tRNA reductase (EC 1.2.1.70)	NZ_CP014744.1	OD2-67.gbk	497359	498657	Glutamyl-tRNA reductase (EC 1.2.1.70)	99.54
AL111168.1	NCTC11168.gbk	503930	505228	Glutamyl-tRNA reductase (EC 1.2.1.70)	NZ_CP014742.1	WP2-202.gbk	652691	653989	Glutamyl-tRNA reductase (EC 1.2.1.70)	99.54
AL111168.1	NCTC11168.gbk	503930	505228	Glutamyl-tRNA reductase (EC 1.2.1.70)	AL111168.1	NCTC11168.gbk	503930	505228	Glutamyl-tRNA reductase (EC 1.2.1.70)	100
AL111168.1	NCTC11168.gbk	505215	506921	Prolyl-tRNA synthetase (EC 6.1.1.15), bacterial type	AL111168.1	NCTC11168.gbk	505215	506921	Prolyl-tRNA synthetase (EC 6.1.1.15), bacterial type	100
AL111168.1	NCTC11168.gbk	505215	506921	Prolyl-tRNA synthetase (EC 6.1.1.15), bacterial type	NZ_CP014742.1	WP2-202.gbk	653976	655682	Prolyl-tRNA synthetase (EC 6.1.1.15), bacterial type	98.95
AL111168.1	NCTC11168.gbk	505215	506921	Prolyl-tRNA synthetase (EC 6.1.1.15), bacterial type	NZ_CP014744.1	OD2-67.gbk	498644	500350	Prolyl-tRNA synthetase (EC 6.1.1.15), bacterial type	98.95
AL111168.1	NCTC11168.gbk	506918	507307	Putative integral memnbrane protein	NZ_CP014742.1	WP2-202.gbk	655679	656068	Putative integral memnbrane protein	98.72
AL111168.1	NCTC11168.gbk	506918	507307	Putative integral memnbrane protein	NZ_CP014744.1	OD2-67.gbk	500347	500736	Putative integral memnbrane protein	98.72
AL111168.1	NCTC11168.gbk	506918	507307	Putative integral memnbrane protein	AL111168.1	NCTC11168.gbk	506918	507307	Putative integral memnbrane protein	100
AL111168.1	NCTC11168.gbk	507304	508227	Porphobilinogen deaminase (EC 2.5.1.61)	NZ_CP014742.1	WP2-202.gbk	656065	656988	Porphobilinogen deaminase (EC 2.5.1.61)	99.57
AL111168.1	NCTC11168.gbk	507304	508227	Porphobilinogen deaminase (EC 2.5.1.61)	AL111168.1	NCTC11168.gbk	507304	508227	Porphobilinogen deaminase (EC 2.5.1.61)	100
AL111168.1	NCTC11168.gbk	507304	508227	Porphobilinogen deaminase (EC 2.5.1.61)	NZ_CP014744.1	OD2-67.gbk	500733	501656	Porphobilinogen deaminase (EC 2.5.1.61)	99.57
AL111168.1	NCTC11168.gbk	508224	510026	3-polyprenyl-4-hydroxybenzoate carboxy-lyase (EC 4.1.1.-)	NZ_CP014744.1	OD2-67.gbk	501653	503455	UbiD family decarboxylase associated with menaquinone via futalosine	99.45
AL111168.1	NCTC11168.gbk	508224	510026	3-polyprenyl-4-hydroxybenzoate carboxy-lyase (EC 4.1.1.-)	AL111168.1	NCTC11168.gbk	508224	510026	3-polyprenyl-4-hydroxybenzoate carboxy-lyase (EC 4.1.1.-)	100
AL111168.1	NCTC11168.gbk	508224	510026	3-polyprenyl-4-hydroxybenzoate carboxy-lyase (EC 4.1.1.-)	NZ_CP014742.1	WP2-202.gbk	656985	658787	UbiD family decarboxylase associated with menaquinone via futalosine	99.45
AL111168.1	NCTC11168.gbk	510184	510549	Possible flagellar protein	NZ_CP014744.1	OD2-67.gbk	503639	503977	Possible flagellar protein	98.23
AL111168.1	NCTC11168.gbk	510184	510549	Possible flagellar protein	NZ_CP014742.1	WP2-202.gbk	658971	659309	Possible flagellar protein	98.23
AL111168.1	NCTC11168.gbk	510184	510549	Possible flagellar protein	AL111168.1	NCTC11168.gbk	510184	510549	Possible flagellar protein	100
AL111168.1	NCTC11168.gbk	510552	512480	Flagellar hook-associated protein FliD	NZ_CP014742.1	WP2-202.gbk	659312	661243	Flagellar hook-associated protein FliD	97.31
AL111168.1	NCTC11168.gbk	510552	512480	Flagellar hook-associated protein FliD	NZ_CP014744.1	OD2-67.gbk	503980	505911	Flagellar hook-associated protein FliD	97.31
AL111168.1	NCTC11168.gbk	510552	512480	Flagellar hook-associated protein FliD	AL111168.1	NCTC11168.gbk	510552	512480	Flagellar hook-associated protein FliD	100
AL111168.1	NCTC11168.gbk	512492	512878	Flagellar biosynthesis protein FliS	NZ_CP014742.1	WP2-202.gbk	661255	661641	Flagellar biosynthesis protein FliS	99.74
AL111168.1	NCTC11168.gbk	512492	512878	Flagellar biosynthesis protein FliS	NZ_CP014744.1	OD2-67.gbk	505923	506309	Flagellar biosynthesis protein FliS	100
AL111168.1	NCTC11168.gbk	512492	512878	Flagellar biosynthesis protein FliS	AL111168.1	NCTC11168.gbk	512492	512878	Flagellar biosynthesis protein FliS	100
AL111168.1	NCTC11168.gbk	512859	513134	FIG00469490: hypothetical protein	NZ_CP014742.1	WP2-202.gbk	661622	661897	FIG00469490: hypothetical protein	100
AL111168.1	NCTC11168.gbk	512859	513134	FIG00469490: hypothetical protein	NZ_CP014744.1	OD2-67.gbk	506290	506565	FIG00469490: hypothetical protein	100
AL111168.1	NCTC11168.gbk	512859	513134	FIG00469490: hypothetical protein	AL111168.1	NCTC11168.gbk	512859	513134	FIG00469490: hypothetical protein	100
AL111168.1	NCTC11168.gbk	513566	514135	Translation elongation factor P	NZ_CP014742.1	WP2-202.gbk	662329	662898	Translation elongation factor P	99.82
AL111168.1	NCTC11168.gbk	513566	514135	Translation elongation factor P	NZ_CP014744.1	OD2-67.gbk	506997	507566	Translation elongation factor P	99.82
AL111168.1	NCTC11168.gbk	513566	514135	Translation elongation factor P	AL111168.1	NCTC11168.gbk	513566	514135	Translation elongation factor P	100
AL111168.1	NCTC11168.gbk	514295	514987	FIG015373: Membrane protein	AL111168.1	NCTC11168.gbk	514295	514987	FIG015373: Membrane protein	100
AL111168.1	NCTC11168.gbk	514295	514987	FIG015373: Membrane protein	NZ_CP014742.1	WP2-202.gbk	663058	663750	FIG015373: Membrane protein	100
AL111168.1	NCTC11168.gbk	514295	514987	FIG015373: Membrane protein	NZ_CP014744.1	OD2-67.gbk	507726	508418	FIG015373: Membrane protein	100
AL111168.1	NCTC11168.gbk	514974	515927	FIG001614: Membrane protein	AL111168.1	NCTC11168.gbk	514974	515927	FIG001614: Membrane protein	100
AL111168.1	NCTC11168.gbk	514974	515927	FIG001614: Membrane protein	NZ_CP014744.1	OD2-67.gbk	508405	509358	FIG001614: Membrane protein	100
AL111168.1	NCTC11168.gbk	514974	515927	FIG001614: Membrane protein	NZ_CP014742.1	WP2-202.gbk	663737	664690	FIG001614: Membrane protein	100
AL111168.1	NCTC11168.gbk	515937	516941	FIG00469865: hypothetical protein	NZ_CP014742.1	WP2-202.gbk	664700	665704	FIG00469865: hypothetical protein	99.6
AL111168.1	NCTC11168.gbk	515937	516941	FIG00469865: hypothetical protein	NZ_CP014744.1	OD2-67.gbk	509368	510372	FIG00469865: hypothetical protein	99.6
AL111168.1	NCTC11168.gbk	515937	516941	FIG00469865: hypothetical protein	AL111168.1	NCTC11168.gbk	515937	516941	FIG00469865: hypothetical protein	100
AL111168.1	NCTC11168.gbk	517066	518352	Arginine/ornithine antiporter ArcD	AL111168.1	NCTC11168.gbk	517066	518352	Arginine/ornithine antiporter ArcD	100
AL111168.1	NCTC11168.gbk	517066	518352	Arginine/ornithine antiporter ArcD	NZ_CP014742.1	WP2-202.gbk	665829	667115	Arginine/ornithine antiporter ArcD	99.3
AL111168.1	NCTC11168.gbk	517066	518352	Arginine/ornithine antiporter ArcD	NZ_CP014744.1	OD2-67.gbk	510497	511783	Arginine/ornithine antiporter ArcD	99.3
AL111168.1	NCTC11168.gbk	518363	519160	FIG00469464: hypothetical protein	NZ_CP014744.1	OD2-67.gbk	511794	512591	FIG00469464: hypothetical protein	99.75
AL111168.1	NCTC11168.gbk	518363	519160	FIG00469464: hypothetical protein	AL111168.1	NCTC11168.gbk	518363	519160	FIG00469464: hypothetical protein	100
AL111168.1	NCTC11168.gbk	518363	519160	FIG00469464: hypothetical protein	NZ_CP014742.1	WP2-202.gbk	667126	667923	FIG00469464: hypothetical protein	99.75
AL111168.1	NCTC11168.gbk	519157	520242	putative integral membrane protein	NZ_CP014742.1	WP2-202.gbk	667920	669005	putative integral membrane protein	99.54
AL111168.1	NCTC11168.gbk	519157	520242	putative integral membrane protein	AL111168.1	NCTC11168.gbk	519157	520242	putative integral membrane protein	100
AL111168.1	NCTC11168.gbk	519157	520242	putative integral membrane protein	NZ_CP014744.1	OD2-67.gbk	512588	513673	putative integral membrane protein	99.54
AL111168.1	NCTC11168.gbk	520239	521471	Gamma-glutamyl phosphate reductase (EC 1.2.1.41)	NZ_CP014742.1	WP2-202.gbk	669002	670234	Gamma-glutamyl phosphate reductase (EC 1.2.1.41)	99.11
AL111168.1	NCTC11168.gbk	520239	521471	Gamma-glutamyl phosphate reductase (EC 1.2.1.41)	AL111168.1	NCTC11168.gbk	520239	521471	Gamma-glutamyl phosphate reductase (EC 1.2.1.41)	100
AL111168.1	NCTC11168.gbk	520239	521471	Gamma-glutamyl phosphate reductase (EC 1.2.1.41)	NZ_CP014744.1	OD2-67.gbk	513670	514902	Gamma-glutamyl phosphate reductase (EC 1.2.1.41)	99.11
AL111168.1	NCTC11168.gbk	521542	522477	Thioredoxin reductase (EC 1.8.1.9)	AL111168.1	NCTC11168.gbk	521542	522477	Thioredoxin reductase (EC 1.8.1.9)	100
AL111168.1	NCTC11168.gbk	521542	522477	Thioredoxin reductase (EC 1.8.1.9)	NZ_CP014742.1	WP2-202.gbk	670305	671240	Thioredoxin reductase (EC 1.8.1.9)	99.47
AL111168.1	NCTC11168.gbk	521542	522477	Thioredoxin reductase (EC 1.8.1.9)	NZ_CP014744.1	OD2-67.gbk	514973	515908	Thioredoxin reductase (EC 1.8.1.9)	99.47
AL111168.1	NCTC11168.gbk	522658	523986	Multi antimicrobial extrusion protein (Na(+)/drug antiporter), MATE family of MDR efflux pumps	NZ_CP014744.1	OD2-67.gbk	516089	517069	Multi antimicrobial extrusion protein (Na(+)/drug antiporter), MATE family of MDR efflux pumps	98.88
AL111168.1	NCTC11168.gbk	522658	523986	Multi antimicrobial extrusion protein (Na(+)/drug antiporter), MATE family of MDR efflux pumps	AL111168.1	NCTC11168.gbk	522658	523986	Multi antimicrobial extrusion protein (Na(+)/drug antiporter), MATE family of MDR efflux pumps	100
AL111168.1	NCTC11168.gbk	522658	523986	Multi antimicrobial extrusion protein (Na(+)/drug antiporter), MATE family of MDR efflux pumps	NZ_CP014742.1	WP2-202.gbk	671421	672401	Multi antimicrobial extrusion protein (Na(+)/drug antiporter), MATE family of MDR efflux pumps	98.88
AL111168.1	NCTC11168.gbk	522658	523986	Multi antimicrobial extrusion protein (Na(+)/drug antiporter), MATE family of MDR efflux pumps	NZ_CP014744.1	OD2-67.gbk	517078	517416	Multi antimicrobial extrusion protein (Na(+)/drug antiporter), MATE family of MDR efflux pumps	100
AL111168.1	NCTC11168.gbk	522658	523986	Multi antimicrobial extrusion protein (Na(+)/drug antiporter), MATE family of MDR efflux pumps	NZ_CP014742.1	WP2-202.gbk	672410	672748	Multi antimicrobial extrusion protein (Na(+)/drug antiporter), MATE family of MDR efflux pumps	100
AL111168.1	NCTC11168.gbk	524034	524963	Possible periplasmic protein	AL111168.1	NCTC11168.gbk	524034	524963	Possible periplasmic protein	100
AL111168.1	NCTC11168.gbk	524034	524963	Possible periplasmic protein	NZ_CP014742.1	WP2-202.gbk	672796	673725	Possible periplasmic protein	99.46
AL111168.1	NCTC11168.gbk	524034	524963	Possible periplasmic protein	NZ_CP014744.1	OD2-67.gbk	517464	518393	Possible periplasmic protein	99.46
AL111168.1	NCTC11168.gbk	525117	526493	Replicative DNA helicase (EC 3.6.1.-)	NZ_CP014744.1	OD2-67.gbk	518547	519923	Replicative DNA helicase (EC 3.6.1.-)	99.06
AL111168.1	NCTC11168.gbk	525117	526493	Replicative DNA helicase (EC 3.6.1.-)	AL111168.1	NCTC11168.gbk	525117	526493	Replicative DNA helicase (EC 3.6.1.-)	100
AL111168.1	NCTC11168.gbk	525117	526493	Replicative DNA helicase (EC 3.6.1.-)	NZ_CP014742.1	WP2-202.gbk	673879	675255	Replicative DNA helicase (EC 3.6.1.-)	99.06
AL111168.1	NCTC11168.gbk	526598	527158	FIG00470092: hypothetical protein	NZ_CP014744.1	OD2-67.gbk	520028	520588	FIG00470092: hypothetical protein	99.47
AL111168.1	NCTC11168.gbk	526598	527158	FIG00470092: hypothetical protein	NZ_CP014742.1	WP2-202.gbk	675360	675920	FIG00470092: hypothetical protein	99.47
AL111168.1	NCTC11168.gbk	526598	527158	FIG00470092: hypothetical protein	AL111168.1	NCTC11168.gbk	526598	527158	FIG00470092: hypothetical protein	100
AL111168.1	NCTC11168.gbk	527149	527355	hypothetical protein	NZ_CP014742.1	WP2-202.gbk	675911	676117	hypothetical protein	100
AL111168.1	NCTC11168.gbk	527149	527355	hypothetical protein	NZ_CP014744.1	OD2-67.gbk	520579	520785	hypothetical protein	100
AL111168.1	NCTC11168.gbk	527149	527355	hypothetical protein	AL111168.1	NCTC11168.gbk	527149	527355	hypothetical protein	100
AL111168.1	NCTC11168.gbk	527885	528163	conserved hypothetical protein	AL111168.1	NCTC11168.gbk	527885	528163	conserved hypothetical protein	100
AL111168.1	NCTC11168.gbk	527885	528163	conserved hypothetical protein	NZ_CP014742.1	WP2-202.gbk	676646	676924	conserved hypothetical protein	100
AL111168.1	NCTC11168.gbk	528182	529648	Hypothetical protein Cj0566	AL111168.1	NCTC11168.gbk	528182	529648	Hypothetical protein Cj0566	100
AL111168.1	NCTC11168.gbk	528182	529648	Hypothetical protein Cj0566	NZ_CP014742.1	WP2-202.gbk	677023	678408	Hypothetical protein Cj0566	99.93
AL111168.1	NCTC11168.gbk	529659	529772	hypothetical protein	AL111168.1	NCTC11168.gbk	529659	529772	hypothetical protein	100
AL111168.1	NCTC11168.gbk	529659	529772	hypothetical protein	NZ_CP014742.1	WP2-202.gbk	678419	678532	hypothetical protein	100
AL111168.1	NCTC11168.gbk	530100	530255	hypothetical protein	AL111168.1	NCTC11168.gbk	530100	530255	hypothetical protein	100
AL111168.1	NCTC11168.gbk	530100	530255	hypothetical protein	NZ_CP014742.1	WP2-202.gbk	678860	679015	hypothetical protein	100
AL111168.1	NCTC11168.gbk	530261	531130	Hypothetical protein Cj0569	AL111168.1	NCTC11168.gbk	530261	531130	Hypothetical protein Cj0569	100
AL111168.1	NCTC11168.gbk	530261	531130	Hypothetical protein Cj0569	NZ_CP014742.1	WP2-202.gbk	679021	679890	Hypothetical protein Cj0569	99.89
AL111168.1	NCTC11168.gbk	531139	532206	FIG00710232: hypothetical protein	AL111168.1	NCTC11168.gbk	531139	532206	FIG00710232: hypothetical protein	100
AL111168.1	NCTC11168.gbk	531139	532206	FIG00710232: hypothetical protein	NZ_CP014742.1	WP2-202.gbk	679899	680966	FIG00710232: hypothetical protein	100
AL111168.1	NCTC11168.gbk	532203	533075	Putative transcriptional regulator	AL111168.1	NCTC11168.gbk	532203	533075	Putative transcriptional regulator	100
AL111168.1	NCTC11168.gbk	532203	533075	Putative transcriptional regulator	NZ_CP014742.1	WP2-202.gbk	680963	681835	Putative transcriptional regulator	100
AL111168.1	NCTC11168.gbk	533373	534392	3,4-dihydroxy-2-butanone 4-phosphate synthase (EC 4.1.99.12) / GTP cyclohydrolase II (EC 3.5.4.25)	NZ_CP014742.1	WP2-202.gbk	682133	683152	3,4-dihydroxy-2-butanone 4-phosphate synthase (EC 4.1.99.12) / GTP cyclohydrolase II (EC 3.5.4.25)	100
AL111168.1	NCTC11168.gbk	533373	534392	3,4-dihydroxy-2-butanone 4-phosphate synthase (EC 4.1.99.12) / GTP cyclohydrolase II (EC 3.5.4.25)	AL111168.1	NCTC11168.gbk	533373	534392	3,4-dihydroxy-2-butanone 4-phosphate synthase (EC 4.1.99.12) / GTP cyclohydrolase II (EC 3.5.4.25)	100
AL111168.1	NCTC11168.gbk	534404	534847	Transamidase GatB domain protein	NZ_CP014742.1	WP2-202.gbk	683164	683607	Transamidase GatB domain protein	99.77
AL111168.1	NCTC11168.gbk	534404	534847	Transamidase GatB domain protein	AL111168.1	NCTC11168.gbk	534404	534847	Transamidase GatB domain protein	100
AL111168.1	NCTC11168.gbk	534865	536565	Acetolactate synthase large subunit (EC 2.2.1.6)	NZ_CP014742.1	WP2-202.gbk	683625	685325	Acetolactate synthase large subunit (EC 2.2.1.6)	99.94
AL111168.1	NCTC11168.gbk	534865	536565	Acetolactate synthase large subunit (EC 2.2.1.6)	AL111168.1	NCTC11168.gbk	534865	536565	Acetolactate synthase large subunit (EC 2.2.1.6)	100
AL111168.1	NCTC11168.gbk	536562	537026	Acetolactate synthase small subunit (EC 2.2.1.6)	NZ_CP014742.1	WP2-202.gbk	685322	685786	Acetolactate synthase small subunit (EC 2.2.1.6)	99.78
AL111168.1	NCTC11168.gbk	536562	537026	Acetolactate synthase small subunit (EC 2.2.1.6)	AL111168.1	NCTC11168.gbk	536562	537026	Acetolactate synthase small subunit (EC 2.2.1.6)	100
AL111168.1	NCTC11168.gbk	537023	537988	UDP-3-O-[3-hydroxymyristoyl] glucosamine N-acyltransferase (EC 2.3.1.191)	NZ_CP014742.1	WP2-202.gbk	685783	686748	UDP-3-O-[3-hydroxymyristoyl] glucosamine N-acyltransferase (EC 2.3.1.191)	100
AL111168.1	NCTC11168.gbk	537023	537988	UDP-3-O-[3-hydroxymyristoyl] glucosamine N-acyltransferase (EC 2.3.1.191)	AL111168.1	NCTC11168.gbk	537023	537988	UDP-3-O-[3-hydroxymyristoyl] glucosamine N-acyltransferase (EC 2.3.1.191)	100
AL111168.1	NCTC11168.gbk	537977	539005	S-adenosylmethionine:tRNA ribosyltransferase-isomerase (EC 5.-.-.-)	NZ_CP014742.1	WP2-202.gbk	686737	687765	S-adenosylmethionine:tRNA ribosyltransferase-isomerase (EC 5.-.-.-)	99.9
AL111168.1	NCTC11168.gbk	537977	539005	S-adenosylmethionine:tRNA ribosyltransferase-isomerase (EC 5.-.-.-)	AL111168.1	NCTC11168.gbk	537977	539005	S-adenosylmethionine:tRNA ribosyltransferase-isomerase (EC 5.-.-.-)	100
AL111168.1	NCTC11168.gbk	538998	539735	Twin-arginine translocation protein TatC	NZ_CP014742.1	WP2-202.gbk	687758	688495	Twin-arginine translocation protein TatC	100
AL111168.1	NCTC11168.gbk	538998	539735	Twin-arginine translocation protein TatC	AL111168.1	NCTC11168.gbk	538998	539735	Twin-arginine translocation protein TatC	100
AL111168.1	NCTC11168.gbk	539728	540144	Twin-arginine translocation protein TatB	NZ_CP014742.1	WP2-202.gbk	688488	688904	Twin-arginine translocation protein TatB	100
AL111168.1	NCTC11168.gbk	539728	540144	Twin-arginine translocation protein TatB	AL111168.1	NCTC11168.gbk	539728	540144	Twin-arginine translocation protein TatB	100
AL111168.1	NCTC11168.gbk	540202	541269	Hypothetical radical SAM family enzyme in heat shock gene cluster, similarity with CPO of BS HemN-type	AL111168.1	NCTC11168.gbk	540202	541269	Hypothetical radical SAM family enzyme in heat shock gene cluster, similarity with CPO of BS HemN-type	100
AL111168.1	NCTC11168.gbk	540202	541269	Hypothetical radical SAM family enzyme in heat shock gene cluster, similarity with CPO of BS HemN-type	NZ_CP014742.1	WP2-202.gbk	688962	690029	Hypothetical radical SAM family enzyme in heat shock gene cluster, similarity with CPO of BS HemN-type	100
AL111168.1	NCTC11168.gbk	541371	541841	Adenosine (5')-pentaphospho-(5'')-adenosine pyrophosphohydrolase (EC 3.6.1.-)	NZ_CP014742.1	WP2-202.gbk	690131	690601	Adenosine (5')-pentaphospho-(5'')-adenosine pyrophosphohydrolase (EC 3.6.1.-)	100
AL111168.1	NCTC11168.gbk	541371	541841	Adenosine (5')-pentaphospho-(5'')-adenosine pyrophosphohydrolase (EC 3.6.1.-)	AL111168.1	NCTC11168.gbk	541371	541841	Adenosine (5')-pentaphospho-(5'')-adenosine pyrophosphohydrolase (EC 3.6.1.-)	100
AL111168.1	NCTC11168.gbk	541843	543045	Aspartokinase (EC 2.7.2.4)	NZ_CP014742.1	WP2-202.gbk	690603	691805	Aspartokinase (EC 2.7.2.4)	99.92
AL111168.1	NCTC11168.gbk	541843	543045	Aspartokinase (EC 2.7.2.4)	AL111168.1	NCTC11168.gbk	541843	543045	Aspartokinase (EC 2.7.2.4)	100
AL111168.1	NCTC11168.gbk	543046	543582	DNA replication regulator family	AL111168.1	NCTC11168.gbk	543046	543582	DNA replication regulator family	100
AL111168.1	NCTC11168.gbk	543046	543582	DNA replication regulator family	NZ_CP014742.1	WP2-202.gbk	691806	692342	DNA replication regulator family	100
AL111168.1	NCTC11168.gbk	543588	544187	DNA poymerase III subunit delta' (EC 2.7.7.7)	NZ_CP014742.1	WP2-202.gbk	692348	692947	DNA poymerase III subunit delta' (EC 2.7.7.7)	100
AL111168.1	NCTC11168.gbk	543588	544187	DNA poymerase III subunit delta' (EC 2.7.7.7)	AL111168.1	NCTC11168.gbk	543588	544187	DNA poymerase III subunit delta' (EC 2.7.7.7)	100
AL111168.1	NCTC11168.gbk	544189	545331	Alternative dihydrofolate reductase 2 / Dihydropteroate synthase (EC 2.5.1.15)	NZ_CP014742.1	WP2-202.gbk	692949	694091	Alternative dihydrofolate reductase 2 / Dihydropteroate synthase (EC 2.5.1.15)	100
AL111168.1	NCTC11168.gbk	544189	545331	Alternative dihydrofolate reductase 2 / Dihydropteroate synthase (EC 2.5.1.15)	AL111168.1	NCTC11168.gbk	544189	545331	Alternative dihydrofolate reductase 2 / Dihydropteroate synthase (EC 2.5.1.15)	100
AL111168.1	NCTC11168.gbk	545332	547275	DNA ligase (EC 6.5.1.2)	AL111168.1	NCTC11168.gbk	545332	547275	DNA ligase (EC 6.5.1.2)	100
AL111168.1	NCTC11168.gbk	545332	547275	DNA ligase (EC 6.5.1.2)	NZ_CP014742.1	WP2-202.gbk	694092	696035	DNA ligase (EC 6.5.1.2)	99.9
AL111168.1	NCTC11168.gbk	547256	548260	hypothetical protein	AL111168.1	NCTC11168.gbk	547256	548260	hypothetical protein	100
AL111168.1	NCTC11168.gbk	547256	548260	hypothetical protein	NZ_CP014742.1	WP2-202.gbk	696016	697020	hypothetical protein	100
AL111168.1	NCTC11168.gbk	548257	549018	RNA binding methyltransferase FtsJ like	NZ_CP014744.1	OD2-67.gbk	520973	521734	RNA binding methyltransferase FtsJ like	99.08
AL111168.1	NCTC11168.gbk	548257	549018	RNA binding methyltransferase FtsJ like	AL111168.1	NCTC11168.gbk	548257	549018	RNA binding methyltransferase FtsJ like	100
AL111168.1	NCTC11168.gbk	548257	549018	RNA binding methyltransferase FtsJ like	NZ_CP014742.1	WP2-202.gbk	697017	697778	RNA binding methyltransferase FtsJ like	99.08
AL111168.1	NCTC11168.gbk	548987	549838	Riboflavin kinase (EC 2.7.1.26) / FMN adenylyltransferase (EC 2.7.7.2)	NZ_CP014742.1	WP2-202.gbk	697744	698598	Riboflavin kinase (EC 2.7.1.26) / FMN adenylyltransferase (EC 2.7.7.2)	100
AL111168.1	NCTC11168.gbk	548987	549838	Riboflavin kinase (EC 2.7.1.26) / FMN adenylyltransferase (EC 2.7.7.2)	AL111168.1	NCTC11168.gbk	548987	549838	Riboflavin kinase (EC 2.7.1.26) / FMN adenylyltransferase (EC 2.7.7.2)	100
AL111168.1	NCTC11168.gbk	548987	549838	Riboflavin kinase (EC 2.7.1.26) / FMN adenylyltransferase (EC 2.7.7.2)	NZ_CP014744.1	OD2-67.gbk	521700	522554	Riboflavin kinase (EC 2.7.1.26) / FMN adenylyltransferase (EC 2.7.7.2)	100
AL111168.1	NCTC11168.gbk	549828	550535	tRNA (uridine-5-oxyacetic acid methyl ester) 34 synthase	NZ_CP014744.1	OD2-67.gbk	522544	523251	tRNA (uridine-5-oxyacetic acid methyl ester) 34 synthase	100
AL111168.1	NCTC11168.gbk	549828	550535	tRNA (uridine-5-oxyacetic acid methyl ester) 34 synthase	NZ_CP014742.1	WP2-202.gbk	698588	699295	tRNA (uridine-5-oxyacetic acid methyl ester) 34 synthase	100
AL111168.1	NCTC11168.gbk	549828	550535	tRNA (uridine-5-oxyacetic acid methyl ester) 34 synthase	AL111168.1	NCTC11168.gbk	549828	550535	tRNA (uridine-5-oxyacetic acid methyl ester) 34 synthase	100
AL111168.1	NCTC11168.gbk	550525	550740	FIG00545237: hypothetical protein	NZ_CP014744.1	OD2-67.gbk	523241	523456	FIG00545237: hypothetical protein	100
AL111168.1	NCTC11168.gbk	550525	550740	FIG00545237: hypothetical protein	AL111168.1	NCTC11168.gbk	550525	550740	FIG00545237: hypothetical protein	100
AL111168.1	NCTC11168.gbk	550525	550740	FIG00545237: hypothetical protein	NZ_CP014742.1	WP2-202.gbk	699285	699500	FIG00545237: hypothetical protein	100
AL111168.1	NCTC11168.gbk	550743	551177	FIG00545237: hypothetical protein	NZ_CP014744.1	OD2-67.gbk	523459	523893	FIG00545237: hypothetical protein	99.77
AL111168.1	NCTC11168.gbk	550743	551177	FIG00545237: hypothetical protein	NZ_CP014742.1	WP2-202.gbk	699503	699937	FIG00545237: hypothetical protein	99.77
AL111168.1	NCTC11168.gbk	550743	551177	FIG00545237: hypothetical protein	AL111168.1	NCTC11168.gbk	550743	551177	FIG00545237: hypothetical protein	100
AL111168.1	NCTC11168.gbk	551235	551867	Arginine/ornithine antiporter ArcD	NZ_CP014742.1	WP2-202.gbk	699995	700627	Arginine/ornithine antiporter ArcD	100
AL111168.1	NCTC11168.gbk	551235	551867	Arginine/ornithine antiporter ArcD	NZ_CP014744.1	OD2-67.gbk	523951	524583	Arginine/ornithine antiporter ArcD	100
AL111168.1	NCTC11168.gbk	551235	551867	Arginine/ornithine antiporter ArcD	AL111168.1	NCTC11168.gbk	551235	551867	Arginine/ornithine antiporter ArcD	100
AL111168.1	NCTC11168.gbk	551878	552528	DNA/RNA non-specific endonuclease	AL111168.1	NCTC11168.gbk	551878	552528	DNA/RNA non-specific endonuclease	100
AL111168.1	NCTC11168.gbk	551878	552528	DNA/RNA non-specific endonuclease	NZ_CP014742.1	WP2-202.gbk	700638	701288	DNA/RNA non-specific endonuclease	100
AL111168.1	NCTC11168.gbk	551878	552528	DNA/RNA non-specific endonuclease	NZ_CP014744.1	OD2-67.gbk	524594	525244	DNA/RNA non-specific endonuclease	100
AL111168.1	NCTC11168.gbk	552525	553151	Endonuclease III (EC 4.2.99.18)	NZ_CP014742.1	WP2-202.gbk	701285	701911	Endonuclease III (EC 4.2.99.18)	100
AL111168.1	NCTC11168.gbk	552525	553151	Endonuclease III (EC 4.2.99.18)	NZ_CP014744.1	OD2-67.gbk	525241	525867	Endonuclease III (EC 4.2.99.18)	100
AL111168.1	NCTC11168.gbk	552525	553151	Endonuclease III (EC 4.2.99.18)	AL111168.1	NCTC11168.gbk	552525	553151	Endonuclease III (EC 4.2.99.18)	100
AL111168.1	NCTC11168.gbk	553232	554053	Foldase protein PrsA precursor (EC 5.2.1.8)	NZ_CP014744.1	OD2-67.gbk	525948	526769	Foldase protein PrsA precursor (EC 5.2.1.8)	100
AL111168.1	NCTC11168.gbk	553232	554053	Foldase protein PrsA precursor (EC 5.2.1.8)	AL111168.1	NCTC11168.gbk	553232	554053	Foldase protein PrsA precursor (EC 5.2.1.8)	100
AL111168.1	NCTC11168.gbk	553232	554053	Foldase protein PrsA precursor (EC 5.2.1.8)	NZ_CP014742.1	WP2-202.gbk	701992	702813	Foldase protein PrsA precursor (EC 5.2.1.8)	100
AL111168.1	NCTC11168.gbk	554053	555117	Fructose-bisphosphate aldolase class II (EC 4.1.2.13)	NZ_CP014744.1	OD2-67.gbk	526769	527833	Fructose-bisphosphate aldolase class II (EC 4.1.2.13)	99.91
AL111168.1	NCTC11168.gbk	554053	555117	Fructose-bisphosphate aldolase class II (EC 4.1.2.13)	AL111168.1	NCTC11168.gbk	554053	555117	Fructose-bisphosphate aldolase class II (EC 4.1.2.13)	100
AL111168.1	NCTC11168.gbk	554053	555117	Fructose-bisphosphate aldolase class II (EC 4.1.2.13)	NZ_CP014742.1	WP2-202.gbk	702813	703877	Fructose-bisphosphate aldolase class II (EC 4.1.2.13)	99.91
AL111168.1	NCTC11168.gbk	555212	556654	Arginine/ornithine antiporter ArcD	AL111168.1	NCTC11168.gbk	555212	556654	Arginine/ornithine antiporter ArcD	100
AL111168.1	NCTC11168.gbk	555212	556654	Arginine/ornithine antiporter ArcD	NZ_CP014744.1	OD2-67.gbk	527928	529370	Arginine/ornithine antiporter ArcD	100
AL111168.1	NCTC11168.gbk	555212	556654	Arginine/ornithine antiporter ArcD	NZ_CP014742.1	WP2-202.gbk	703972	705414	Arginine/ornithine antiporter ArcD	100
AL111168.1	NCTC11168.gbk	556651	557604	FIG00638667: hypothetical protein	NZ_CP014744.1	OD2-67.gbk	529367	530320	FIG00638667: hypothetical protein	100
AL111168.1	NCTC11168.gbk	556651	557604	FIG00638667: hypothetical protein	NZ_CP014742.1	WP2-202.gbk	705411	706364	FIG00638667: hypothetical protein	100
AL111168.1	NCTC11168.gbk	556651	557604	FIG00638667: hypothetical protein	AL111168.1	NCTC11168.gbk	556651	557604	FIG00638667: hypothetical protein	100
AL111168.1	NCTC11168.gbk	557591	558466	pyridoxal phosphate-dependent deaminase, putative	AL111168.1	NCTC11168.gbk	557591	558466	pyridoxal phosphate-dependent deaminase, putative	100
AL111168.1	NCTC11168.gbk	557591	558466	pyridoxal phosphate-dependent deaminase, putative	NZ_CP014742.1	WP2-202.gbk	706351	707226	pyridoxal phosphate-dependent deaminase, putative	100
AL111168.1	NCTC11168.gbk	557591	558466	pyridoxal phosphate-dependent deaminase, putative	NZ_CP014744.1	OD2-67.gbk	530307	531182	pyridoxal phosphate-dependent deaminase, putative	100
AL111168.1	NCTC11168.gbk	558458	559801	Putative sodium-dependent transmembrane transport protein	NZ_CP014742.1	WP2-202.gbk	707218	708561	Putative sodium-dependent transmembrane transport protein	99.63
AL111168.1	NCTC11168.gbk	558458	559801	Putative sodium-dependent transmembrane transport protein	NZ_CP014744.1	OD2-67.gbk	531174	532517	Putative sodium-dependent transmembrane transport protein	99.63
AL111168.1	NCTC11168.gbk	558458	559801	Putative sodium-dependent transmembrane transport protein	AL111168.1	NCTC11168.gbk	558458	559801	Putative sodium-dependent transmembrane transport protein	100
AL111168.1	NCTC11168.gbk	559852	560520	Uncharacterized protein conserved in bacteria	AL111168.1	NCTC11168.gbk	559852	560520	Uncharacterized protein conserved in bacteria	100
AL111168.1	NCTC11168.gbk	559852	560520	Uncharacterized protein conserved in bacteria	NZ_CP014744.1	OD2-67.gbk	532568	533236	Uncharacterized protein conserved in bacteria	98.36
AL111168.1	NCTC11168.gbk	559852	560520	Uncharacterized protein conserved in bacteria	NZ_CP014742.1	WP2-202.gbk	708612	709280	Uncharacterized protein conserved in bacteria	98.36
AL111168.1	NCTC11168.gbk	560517	562220	Cytochrome c-type biogenesis protein DsbD, protein-disulfide reductase (EC 1.8.1.8)	NZ_CP014742.1	WP2-202.gbk	709277	710980	Cytochrome c-type biogenesis protein DsbD, protein-disulfide reductase (EC 1.8.1.8)	100
AL111168.1	NCTC11168.gbk	560517	562220	Cytochrome c-type biogenesis protein DsbD, protein-disulfide reductase (EC 1.8.1.8)	NZ_CP014744.1	OD2-67.gbk	533233	534936	Cytochrome c-type biogenesis protein DsbD, protein-disulfide reductase (EC 1.8.1.8)	100
AL111168.1	NCTC11168.gbk	560517	562220	Cytochrome c-type biogenesis protein DsbD, protein-disulfide reductase (EC 1.8.1.8)	AL111168.1	NCTC11168.gbk	560517	562220	Cytochrome c-type biogenesis protein DsbD, protein-disulfide reductase (EC 1.8.1.8)	100
AL111168.1	NCTC11168.gbk	562315	563196	UDP-galactose-lipid carrier transferase (EC 2.-.-.-)	NZ_CP014742.1	WP2-202.gbk	711075	711956	UDP-galactose-lipid carrier transferase (EC 2.-.-.-)	100
AL111168.1	NCTC11168.gbk	562315	563196	UDP-galactose-lipid carrier transferase (EC 2.-.-.-)	AL111168.1	NCTC11168.gbk	562315	563196	UDP-galactose-lipid carrier transferase (EC 2.-.-.-)	100
AL111168.1	NCTC11168.gbk	562315	563196	UDP-galactose-lipid carrier transferase (EC 2.-.-.-)	NZ_CP014744.1	OD2-67.gbk	535031	535912	UDP-galactose-lipid carrier transferase (EC 2.-.-.-)	100
AL111168.1	NCTC11168.gbk	563205	564395	N-acetyl-L,L-diaminopimelate deacetylase homolog (EC 3.5.1.18)	NZ_CP014742.1	WP2-202.gbk	711965	713155	N-acetyl-L,L-diaminopimelate deacetylase homolog (EC 3.5.1.18)	100
AL111168.1	NCTC11168.gbk	563205	564395	N-acetyl-L,L-diaminopimelate deacetylase homolog (EC 3.5.1.18)	AL111168.1	NCTC11168.gbk	563205	564395	N-acetyl-L,L-diaminopimelate deacetylase homolog (EC 3.5.1.18)	100
AL111168.1	NCTC11168.gbk	563205	564395	N-acetyl-L,L-diaminopimelate deacetylase homolog (EC 3.5.1.18)	NZ_CP014744.1	OD2-67.gbk	535921	537111	N-acetyl-L,L-diaminopimelate deacetylase homolog (EC 3.5.1.18)	100
AL111168.1	NCTC11168.gbk	564474	565646	Macrolide-specific efflux protein MacA	AL111168.1	NCTC11168.gbk	564474	565646	Macrolide-specific efflux protein MacA	100
AL111168.1	NCTC11168.gbk	564474	565646	Macrolide-specific efflux protein MacA	NZ_CP014744.1	OD2-67.gbk	537190	538362	Macrolide-specific efflux protein MacA	99.91
AL111168.1	NCTC11168.gbk	564474	565646	Macrolide-specific efflux protein MacA	NZ_CP014742.1	WP2-202.gbk	713234	714406	Macrolide-specific efflux protein MacA	99.91
AL111168.1	NCTC11168.gbk	565646	567571	Macrolide export ATP-binding/permease protein MacB (EC 3.6.3.-)	AL111168.1	NCTC11168.gbk	565646	567571	Macrolide export ATP-binding/permease protein MacB (EC 3.6.3.-)	100
AL111168.1	NCTC11168.gbk	565646	567571	Macrolide export ATP-binding/permease protein MacB (EC 3.6.3.-)	NZ_CP014742.1	WP2-202.gbk	714406	716331	Macrolide export ATP-binding/permease protein MacB (EC 3.6.3.-)	100
AL111168.1	NCTC11168.gbk	565646	567571	Macrolide export ATP-binding/permease protein MacB (EC 3.6.3.-)	NZ_CP014744.1	OD2-67.gbk	538362	540287	Macrolide export ATP-binding/permease protein MacB (EC 3.6.3.-)	100
AL111168.1	NCTC11168.gbk	567573	568943	Type I secretion system, outer membrane component LapE	NZ_CP014742.1	WP2-202.gbk	716333	717703	Type I secretion system, outer membrane component LapE	98.98
AL111168.1	NCTC11168.gbk	567573	568943	Type I secretion system, outer membrane component LapE	NZ_CP014744.1	OD2-67.gbk	540289	541659	Type I secretion system, outer membrane component LapE	98.98
AL111168.1	NCTC11168.gbk	567573	568943	Type I secretion system, outer membrane component LapE	AL111168.1	NCTC11168.gbk	567573	568943	Type I secretion system, outer membrane component LapE	100
AL111168.1	NCTC11168.gbk	568946	570124	Possible periplasmic protein	AL111168.1	NCTC11168.gbk	568946	570124	Possible periplasmic protein	100
AL111168.1	NCTC11168.gbk	568946	570124	Possible periplasmic protein	NZ_CP014744.1	OD2-67.gbk	541662	542840	Possible periplasmic protein	98.3
AL111168.1	NCTC11168.gbk	568946	570124	Possible periplasmic protein	NZ_CP014742.1	WP2-202.gbk	717706	718884	Possible periplasmic protein	98.3
AL111168.1	NCTC11168.gbk	570111	571121	FIG00638667: hypothetical protein	NZ_CP014744.1	OD2-67.gbk	542827	543837	FIG00638667: hypothetical protein	99.31
AL111168.1	NCTC11168.gbk	570111	571121	FIG00638667: hypothetical protein	NZ_CP014742.1	WP2-202.gbk	718871	719881	FIG00638667: hypothetical protein	99.31
AL111168.1	NCTC11168.gbk	570111	571121	FIG00638667: hypothetical protein	AL111168.1	NCTC11168.gbk	570111	571121	FIG00638667: hypothetical protein	100
AL111168.1	NCTC11168.gbk	571122	572498	Probable poly(beta-D-mannuronate) O-acetylase (EC 2.3.1.-)	NZ_CP014744.1	OD2-67.gbk	543838	545214	Probable poly(beta-D-mannuronate) O-acetylase (EC 2.3.1.-)	98.84
AL111168.1	NCTC11168.gbk	571122	572498	Probable poly(beta-D-mannuronate) O-acetylase (EC 2.3.1.-)	AL111168.1	NCTC11168.gbk	571122	572498	Probable poly(beta-D-mannuronate) O-acetylase (EC 2.3.1.-)	100
AL111168.1	NCTC11168.gbk	571122	572498	Probable poly(beta-D-mannuronate) O-acetylase (EC 2.3.1.-)	NZ_CP014742.1	WP2-202.gbk	719882	721258	Probable poly(beta-D-mannuronate) O-acetylase (EC 2.3.1.-)	98.84
AL111168.1	NCTC11168.gbk	572541	573044	Nonheme iron-containing ferritin	NZ_CP014742.1	WP2-202.gbk	721301	721804	Nonheme iron-containing ferritin	100
AL111168.1	NCTC11168.gbk	572541	573044	Nonheme iron-containing ferritin	NZ_CP014744.1	OD2-67.gbk	545257	545760	Nonheme iron-containing ferritin	100
AL111168.1	NCTC11168.gbk	572541	573044	Nonheme iron-containing ferritin	AL111168.1	NCTC11168.gbk	572541	573044	Nonheme iron-containing ferritin	100
AL111168.1	NCTC11168.gbk	573224	574219	Phosphate ABC transporter, periplasmic phosphate-binding protein PstS (TC 3.A.1.7.1)	NZ_CP014744.1	OD2-67.gbk	545940	546935	Phosphate ABC transporter, periplasmic phosphate-binding protein PstS (TC 3.A.1.7.1)	92.37
AL111168.1	NCTC11168.gbk	573224	574219	Phosphate ABC transporter, periplasmic phosphate-binding protein PstS (TC 3.A.1.7.1)	AL111168.1	NCTC11168.gbk	573224	574219	Phosphate ABC transporter, periplasmic phosphate-binding protein PstS (TC 3.A.1.7.1)	100
AL111168.1	NCTC11168.gbk	573224	574219	Phosphate ABC transporter, periplasmic phosphate-binding protein PstS (TC 3.A.1.7.1)	NZ_CP014742.1	WP2-202.gbk	721984	722979	Phosphate ABC transporter, periplasmic phosphate-binding protein PstS (TC 3.A.1.7.1)	92.37
AL111168.1	NCTC11168.gbk	574229	575143	Phosphate transport system permease protein PstC (TC 3.A.1.7.1)	AL111168.1	NCTC11168.gbk	574229	575143	Phosphate transport system permease protein PstC (TC 3.A.1.7.1)	100
AL111168.1	NCTC11168.gbk	574229	575143	Phosphate transport system permease protein PstC (TC 3.A.1.7.1)	NZ_CP014742.1	WP2-202.gbk	722989	723903	Phosphate transport system permease protein PstC (TC 3.A.1.7.1)	99.67
AL111168.1	NCTC11168.gbk	574229	575143	Phosphate transport system permease protein PstC (TC 3.A.1.7.1)	NZ_CP014744.1	OD2-67.gbk	546945	547859	Phosphate transport system permease protein PstC (TC 3.A.1.7.1)	99.67
AL111168.1	NCTC11168.gbk	575140	576228	Phosphate transport system permease protein PstA (TC 3.A.1.7.1)	NZ_CP014744.1	OD2-67.gbk	547856	548944	Phosphate transport system permease protein PstA (TC 3.A.1.7.1)	98.26
AL111168.1	NCTC11168.gbk	575140	576228	Phosphate transport system permease protein PstA (TC 3.A.1.7.1)	AL111168.1	NCTC11168.gbk	575140	576228	Phosphate transport system permease protein PstA (TC 3.A.1.7.1)	100
AL111168.1	NCTC11168.gbk	575140	576228	Phosphate transport system permease protein PstA (TC 3.A.1.7.1)	NZ_CP014742.1	WP2-202.gbk	723900	724988	Phosphate transport system permease protein PstA (TC 3.A.1.7.1)	98.26
AL111168.1	NCTC11168.gbk	576225	576965	Phosphate transport ATP-binding protein PstB (TC 3.A.1.7.1)	NZ_CP014744.1	OD2-67.gbk	548941	549681	Phosphate transport ATP-binding protein PstB (TC 3.A.1.7.1)	97.98
AL111168.1	NCTC11168.gbk	576225	576965	Phosphate transport ATP-binding protein PstB (TC 3.A.1.7.1)	NZ_CP014742.1	WP2-202.gbk	724985	725725	Phosphate transport ATP-binding protein PstB (TC 3.A.1.7.1)	97.98
AL111168.1	NCTC11168.gbk	576225	576965	Phosphate transport ATP-binding protein PstB (TC 3.A.1.7.1)	AL111168.1	NCTC11168.gbk	576225	576965	Phosphate transport ATP-binding protein PstB (TC 3.A.1.7.1)	100
AL111168.1	NCTC11168.gbk	577027	577638	FIG00469493: hypothetical protein	NZ_CP014744.1	OD2-67.gbk	549743	550354	FIG00469493: hypothetical protein	95.59
AL111168.1	NCTC11168.gbk	577027	577638	FIG00469493: hypothetical protein	NZ_CP014742.1	WP2-202.gbk	725787	726398	FIG00469493: hypothetical protein	95.59
AL111168.1	NCTC11168.gbk	577027	577638	FIG00469493: hypothetical protein	AL111168.1	NCTC11168.gbk	577027	577638	FIG00469493: hypothetical protein	100
AL111168.1	NCTC11168.gbk	577608	578255	hypothetical protein	AL111168.1	NCTC11168.gbk	577608	578255	hypothetical protein	100
AL111168.1	NCTC11168.gbk	577608	578255	hypothetical protein	NZ_CP014742.1	WP2-202.gbk	726368	727015	hypothetical protein	99.85
AL111168.1	NCTC11168.gbk	577608	578255	hypothetical protein	NZ_CP014744.1	OD2-67.gbk	550324	550971	hypothetical protein	99.85
AL111168.1	NCTC11168.gbk	578345	579661	Multi antimicrobial extrusion protein (Na(+)/drug antiporter), MATE family of MDR efflux pumps	NZ_CP014744.1	OD2-67.gbk	551061	552377	Multi antimicrobial extrusion protein (Na(+)/drug antiporter), MATE family of MDR efflux pumps	98.86
AL111168.1	NCTC11168.gbk	578345	579661	Multi antimicrobial extrusion protein (Na(+)/drug antiporter), MATE family of MDR efflux pumps	NZ_CP014742.1	WP2-202.gbk	727105	728421	Multi antimicrobial extrusion protein (Na(+)/drug antiporter), MATE family of MDR efflux pumps	98.79
AL111168.1	NCTC11168.gbk	578345	579661	Multi antimicrobial extrusion protein (Na(+)/drug antiporter), MATE family of MDR efflux pumps	AL111168.1	NCTC11168.gbk	578345	579661	Multi antimicrobial extrusion protein (Na(+)/drug antiporter), MATE family of MDR efflux pumps	100
AL111168.1	NCTC11168.gbk	579637	580284	Predicted metal-dependent hydrolase	NZ_CP014742.1	WP2-202.gbk	728397	729044	Predicted metal-dependent hydrolase	97.69
AL111168.1	NCTC11168.gbk	579637	580284	Predicted metal-dependent hydrolase	NZ_CP014744.1	OD2-67.gbk	552353	553000	Predicted metal-dependent hydrolase	97.69
AL111168.1	NCTC11168.gbk	579637	580284	Predicted metal-dependent hydrolase	AL111168.1	NCTC11168.gbk	579637	580284	Predicted metal-dependent hydrolase	100
AL111168.1	NCTC11168.gbk	580326	581846	Protein hydE	NZ_CP014742.1	WP2-202.gbk	729086	730606	Protein hydE	99.21
AL111168.1	NCTC11168.gbk	580326	581846	Protein hydE	AL111168.1	NCTC11168.gbk	580326	581846	Protein hydE	100
AL111168.1	NCTC11168.gbk	580326	581846	Protein hydE	NZ_CP014744.1	OD2-67.gbk	553042	554562	Protein hydE	99.21
AL111168.1	NCTC11168.gbk	581827	584016	[NiFe] hydrogenase metallocenter assembly protein HypF	AL111168.1	NCTC11168.gbk	581827	584016	[NiFe] hydrogenase metallocenter assembly protein HypF	100
AL111168.1	NCTC11168.gbk	581827	584016	[NiFe] hydrogenase metallocenter assembly protein HypF	NZ_CP014744.1	OD2-67.gbk	554543	556732	[NiFe] hydrogenase metallocenter assembly protein HypF	98.58
AL111168.1	NCTC11168.gbk	581827	584016	[NiFe] hydrogenase metallocenter assembly protein HypF	NZ_CP014742.1	WP2-202.gbk	730587	732776	[NiFe] hydrogenase metallocenter assembly protein HypF	98.58
AL111168.1	NCTC11168.gbk	584094	584837	[NiFe] hydrogenase nickel incorporation-associated protein HypB	NZ_CP014742.1	WP2-202.gbk	732854	733597	[NiFe] hydrogenase nickel incorporation-associated protein HypB	99.73
AL111168.1	NCTC11168.gbk	584094	584837	[NiFe] hydrogenase nickel incorporation-associated protein HypB	NZ_CP014744.1	OD2-67.gbk	556810	557553	[NiFe] hydrogenase nickel incorporation-associated protein HypB	99.73
AL111168.1	NCTC11168.gbk	584094	584837	[NiFe] hydrogenase nickel incorporation-associated protein HypB	AL111168.1	NCTC11168.gbk	584094	584837	[NiFe] hydrogenase nickel incorporation-associated protein HypB	100
AL111168.1	NCTC11168.gbk	584837	585118	[NiFe] hydrogenase metallocenter assembly protein HypC	NZ_CP014744.1	OD2-67.gbk	557553	557834	[NiFe] hydrogenase metallocenter assembly protein HypC	99.65
AL111168.1	NCTC11168.gbk	584837	585118	[NiFe] hydrogenase metallocenter assembly protein HypC	NZ_CP014742.1	WP2-202.gbk	733597	733878	[NiFe] hydrogenase metallocenter assembly protein HypC	99.65
AL111168.1	NCTC11168.gbk	584837	585118	[NiFe] hydrogenase metallocenter assembly protein HypC	AL111168.1	NCTC11168.gbk	584837	585118	[NiFe] hydrogenase metallocenter assembly protein HypC	100
AL111168.1	NCTC11168.gbk	585102	586193	[NiFe] hydrogenase metallocenter assembly protein HypD	AL111168.1	NCTC11168.gbk	585102	586193	[NiFe] hydrogenase metallocenter assembly protein HypD	100
AL111168.1	NCTC11168.gbk	585102	586193	[NiFe] hydrogenase metallocenter assembly protein HypD	NZ_CP014742.1	WP2-202.gbk	733862	734953	[NiFe] hydrogenase metallocenter assembly protein HypD	99.73
AL111168.1	NCTC11168.gbk	585102	586193	[NiFe] hydrogenase metallocenter assembly protein HypD	NZ_CP014744.1	OD2-67.gbk	557818	558909	[NiFe] hydrogenase metallocenter assembly protein HypD	99.73
AL111168.1	NCTC11168.gbk	586190	587164	[NiFe] hydrogenase metallocenter assembly protein HypE	NZ_CP014742.1	WP2-202.gbk	734950	735924	[NiFe] hydrogenase metallocenter assembly protein HypE	99.69
AL111168.1	NCTC11168.gbk	586190	587164	[NiFe] hydrogenase metallocenter assembly protein HypE	AL111168.1	NCTC11168.gbk	586190	587164	[NiFe] hydrogenase metallocenter assembly protein HypE	100
AL111168.1	NCTC11168.gbk	586190	587164	[NiFe] hydrogenase metallocenter assembly protein HypE	NZ_CP014744.1	OD2-67.gbk	558906	559880	[NiFe] hydrogenase metallocenter assembly protein HypE	99.69
AL111168.1	NCTC11168.gbk	587164	587508	[NiFe] hydrogenase nickel incorporation protein HypA	NZ_CP014742.1	WP2-202.gbk	735924	736268	[NiFe] hydrogenase nickel incorporation protein HypA	99.71
AL111168.1	NCTC11168.gbk	587164	587508	[NiFe] hydrogenase nickel incorporation protein HypA	NZ_CP014744.1	OD2-67.gbk	559880	560224	[NiFe] hydrogenase nickel incorporation protein HypA	99.71
AL111168.1	NCTC11168.gbk	587164	587508	[NiFe] hydrogenase nickel incorporation protein HypA	AL111168.1	NCTC11168.gbk	587164	587508	[NiFe] hydrogenase nickel incorporation protein HypA	100
AL111168.1	NCTC11168.gbk	587868	588383	FIG00545237: hypothetical protein	NZ_CP014742.1	WP2-202.gbk	103053	103583	FIG00545237: hypothetical protein	98.06
AL111168.1	NCTC11168.gbk	587868	588383	FIG00545237: hypothetical protein	NZ_CP014744.1	OD2-67.gbk	1630340	1633771	Possible lipoprotein	98.06
AL111168.1	NCTC11168.gbk	587868	588383	FIG00545237: hypothetical protein	AL111168.1	NCTC11168.gbk	587868	588383	FIG00545237: hypothetical protein	100
AL111168.1	NCTC11168.gbk	588784	591303	Possible lipoprotein	AL111168.1	NCTC11168.gbk	588784	591303	Possible lipoprotein	100
AL111168.1	NCTC11168.gbk	588784	591303	Possible lipoprotein	NZ_CP014744.1	OD2-67.gbk	1630340	1633771	Possible lipoprotein	98.73
AL111168.1	NCTC11168.gbk	588784	591303	Possible lipoprotein	AL111168.1	NCTC11168.gbk	1597721	1600372	Possible lipoprotein	100
AL111168.1	NCTC11168.gbk	588784	591303	Possible lipoprotein	NZ_CP014742.1	WP2-202.gbk	103964	106483	Possible lipoprotein	98.73
AL111168.1	NCTC11168.gbk	591537	592502	FIG00469794: hypothetical protein	AL111168.1	NCTC11168.gbk	591537	592502	FIG00469794: hypothetical protein	100
AL111168.1	NCTC11168.gbk	591537	592502	FIG00469794: hypothetical protein	NZ_CP014742.1	WP2-202.gbk	736816	737781	FIG00469794: hypothetical protein	98.34
AL111168.1	NCTC11168.gbk	591537	592502	FIG00469794: hypothetical protein	NZ_CP014744.1	OD2-67.gbk	560644	561609	FIG00469794: hypothetical protein	98.34
AL111168.1	NCTC11168.gbk	592495	594429	3'-to-5' exoribonuclease RNase R	AL111168.1	NCTC11168.gbk	592495	594429	3'-to-5' exoribonuclease RNase R	100
AL111168.1	NCTC11168.gbk	592495	594429	3'-to-5' exoribonuclease RNase R	NZ_CP014744.1	OD2-67.gbk	561602	563536	3'-to-5' exoribonuclease RNase R	98.5
AL111168.1	NCTC11168.gbk	592495	594429	3'-to-5' exoribonuclease RNase R	NZ_CP014742.1	WP2-202.gbk	737774	739708	3'-to-5' exoribonuclease RNase R	98.5
AL111168.1	NCTC11168.gbk	594548	595570	Ketol-acid reductoisomerase (EC 1.1.1.86)	AL111168.1	NCTC11168.gbk	594548	595570	Ketol-acid reductoisomerase (EC 1.1.1.86)	100
AL111168.1	NCTC11168.gbk	594548	595570	Ketol-acid reductoisomerase (EC 1.1.1.86)	NZ_CP014742.1	WP2-202.gbk	739827	740849	Ketol-acid reductoisomerase (EC 1.1.1.86)	100
AL111168.1	NCTC11168.gbk	594548	595570	Ketol-acid reductoisomerase (EC 1.1.1.86)	NZ_CP014744.1	OD2-67.gbk	563655	564677	Ketol-acid reductoisomerase (EC 1.1.1.86)	100
AL111168.1	NCTC11168.gbk	595574	596656	FIG00638667: hypothetical protein	AL111168.1	NCTC11168.gbk	595574	596656	FIG00638667: hypothetical protein	100
AL111168.1	NCTC11168.gbk	595574	596656	FIG00638667: hypothetical protein	NZ_CP014742.1	WP2-202.gbk	740853	741935	FIG00638667: hypothetical protein	98.52
AL111168.1	NCTC11168.gbk	595574	596656	FIG00638667: hypothetical protein	NZ_CP014744.1	OD2-67.gbk	564681	565763	FIG00638667: hypothetical protein	98.52
AL111168.1	NCTC11168.gbk	596646	597419	Rossmann fold nucleotide-binding protein Smf possibly involved in DNA uptake	AL111168.1	NCTC11168.gbk	596646	597419	Rossmann fold nucleotide-binding protein Smf possibly involved in DNA uptake	100
AL111168.1	NCTC11168.gbk	596646	597419	Rossmann fold nucleotide-binding protein Smf possibly involved in DNA uptake	NZ_CP014744.1	OD2-67.gbk	565753	566526	Rossmann fold nucleotide-binding protein Smf possibly involved in DNA uptake	97.42
AL111168.1	NCTC11168.gbk	596646	597419	Rossmann fold nucleotide-binding protein Smf possibly involved in DNA uptake	NZ_CP014742.1	WP2-202.gbk	741925	742698	Rossmann fold nucleotide-binding protein Smf possibly involved in DNA uptake	97.42
AL111168.1	NCTC11168.gbk	597416	597799	Putative Holliday junction resolvase YggF	NZ_CP014742.1	WP2-202.gbk	742695	743078	Putative Holliday junction resolvase YggF	99.74
AL111168.1	NCTC11168.gbk	597416	597799	Putative Holliday junction resolvase YggF	NZ_CP014744.1	OD2-67.gbk	566523	566906	Putative Holliday junction resolvase YggF	99.74
AL111168.1	NCTC11168.gbk	597416	597799	Putative Holliday junction resolvase YggF	AL111168.1	NCTC11168.gbk	597416	597799	Putative Holliday junction resolvase YggF	100
AL111168.1	NCTC11168.gbk	597789	598667	Ribosomal RNA small subunit methyltransferase B (EC 2.1.1.-)	NZ_CP014744.1	OD2-67.gbk	566896	567774	Ribosomal RNA small subunit methyltransferase B (EC 2.1.1.-)	100
AL111168.1	NCTC11168.gbk	597789	598667	Ribosomal RNA small subunit methyltransferase B (EC 2.1.1.-)	NZ_CP014742.1	WP2-202.gbk	743068	743946	Ribosomal RNA small subunit methyltransferase B (EC 2.1.1.-)	100
AL111168.1	NCTC11168.gbk	597789	598667	Ribosomal RNA small subunit methyltransferase B (EC 2.1.1.-)	AL111168.1	NCTC11168.gbk	597789	598667	Ribosomal RNA small subunit methyltransferase B (EC 2.1.1.-)	100
AL111168.1	NCTC11168.gbk	598843	599340	Peptide methionine sulfoxide reductase MsrA (EC 1.8.4.11)	NZ_CP014744.1	OD2-67.gbk	567950	568447	Peptide methionine sulfoxide reductase MsrA (EC 1.8.4.11)	97.39
AL111168.1	NCTC11168.gbk	598843	599340	Peptide methionine sulfoxide reductase MsrA (EC 1.8.4.11)	AL111168.1	NCTC11168.gbk	598843	599340	Peptide methionine sulfoxide reductase MsrA (EC 1.8.4.11)	100
AL111168.1	NCTC11168.gbk	598843	599340	Peptide methionine sulfoxide reductase MsrA (EC 1.8.4.11)	NZ_CP014742.1	WP2-202.gbk	744122	744619	Peptide methionine sulfoxide reductase MsrA (EC 1.8.4.11)	97.39
AL111168.1	NCTC11168.gbk	599381	599899	Inorganic pyrophosphatase (EC 3.6.1.1)	NZ_CP014742.1	WP2-202.gbk	744660	745178	Inorganic pyrophosphatase (EC 3.6.1.1)	98.46
AL111168.1	NCTC11168.gbk	599381	599899	Inorganic pyrophosphatase (EC 3.6.1.1)	AL111168.1	NCTC11168.gbk	599381	599899	Inorganic pyrophosphatase (EC 3.6.1.1)	100
AL111168.1	NCTC11168.gbk	599381	599899	Inorganic pyrophosphatase (EC 3.6.1.1)	NZ_CP014744.1	OD2-67.gbk	568488	569006	Inorganic pyrophosphatase (EC 3.6.1.1)	98.46
AL111168.1	NCTC11168.gbk	599909	600487	Adenylate kinase (EC 2.7.4.3)	NZ_CP014744.1	OD2-67.gbk	569016	569594	Adenylate kinase (EC 2.7.4.3)	97.93
AL111168.1	NCTC11168.gbk	599909	600487	Adenylate kinase (EC 2.7.4.3)	NZ_CP014742.1	WP2-202.gbk	745188	745766	Adenylate kinase (EC 2.7.4.3)	97.93
AL111168.1	NCTC11168.gbk	599909	600487	Adenylate kinase (EC 2.7.4.3)	AL111168.1	NCTC11168.gbk	599909	600487	Adenylate kinase (EC 2.7.4.3)	100
AL111168.1	NCTC11168.gbk	600484	602235	Aspartyl-tRNA synthetase (EC 6.1.1.12) @ Aspartyl-tRNA(Asn) synthetase (EC 6.1.1.23)	AL111168.1	NCTC11168.gbk	600484	602235	Aspartyl-tRNA synthetase (EC 6.1.1.12) @ Aspartyl-tRNA(Asn) synthetase (EC 6.1.1.23)	100
AL111168.1	NCTC11168.gbk	600484	602235	Aspartyl-tRNA synthetase (EC 6.1.1.12) @ Aspartyl-tRNA(Asn) synthetase (EC 6.1.1.23)	NZ_CP014744.1	OD2-67.gbk	569591	571342	Aspartyl-tRNA synthetase (EC 6.1.1.12) @ Aspartyl-tRNA(Asn) synthetase (EC 6.1.1.23)	99.71
AL111168.1	NCTC11168.gbk	600484	602235	Aspartyl-tRNA synthetase (EC 6.1.1.12) @ Aspartyl-tRNA(Asn) synthetase (EC 6.1.1.23)	NZ_CP014742.1	WP2-202.gbk	745763	747514	Aspartyl-tRNA synthetase (EC 6.1.1.12) @ Aspartyl-tRNA(Asn) synthetase (EC 6.1.1.23)	99.71
AL111168.1	NCTC11168.gbk	602326	603186	NAD kinase (EC 2.7.1.23)	NZ_CP014744.1	OD2-67.gbk	571433	572293	NAD kinase (EC 2.7.1.23)	100
AL111168.1	NCTC11168.gbk	602326	603186	NAD kinase (EC 2.7.1.23)	NZ_CP014742.1	WP2-202.gbk	747605	748465	NAD kinase (EC 2.7.1.23)	100
AL111168.1	NCTC11168.gbk	602326	603186	NAD kinase (EC 2.7.1.23)	AL111168.1	NCTC11168.gbk	602326	603186	NAD kinase (EC 2.7.1.23)	100
AL111168.1	NCTC11168.gbk	603204	604709	DNA repair protein RecN	NZ_CP014744.1	OD2-67.gbk	572311	573816	DNA repair protein RecN	99.93
AL111168.1	NCTC11168.gbk	603204	604709	DNA repair protein RecN	NZ_CP014742.1	WP2-202.gbk	748465	749988	DNA repair protein RecN	99.93
AL111168.1	NCTC11168.gbk	603204	604709	DNA repair protein RecN	AL111168.1	NCTC11168.gbk	603204	604709	DNA repair protein RecN	100
AL111168.1	NCTC11168.gbk	604815	606059	Putative two-component response regulator	NZ_CP014742.1	WP2-202.gbk	750094	751338	Putative two-component response regulator	99.04
AL111168.1	NCTC11168.gbk	604815	606059	Putative two-component response regulator	AL111168.1	NCTC11168.gbk	604815	606059	Putative two-component response regulator	100
AL111168.1	NCTC11168.gbk	604815	606059	Putative two-component response regulator	NZ_CP014744.1	OD2-67.gbk	573922	575166	Putative two-component response regulator	99.04
AL111168.1	NCTC11168.gbk	606050	606865	Putative deoxyribonuclease YcfH	NZ_CP014744.1	OD2-67.gbk	575157	575972	Putative deoxyribonuclease YcfH	98.53
AL111168.1	NCTC11168.gbk	606050	606865	Putative deoxyribonuclease YcfH	NZ_CP014742.1	WP2-202.gbk	751329	752144	Putative deoxyribonuclease YcfH	98.53
AL111168.1	NCTC11168.gbk	606050	606865	Putative deoxyribonuclease YcfH	AL111168.1	NCTC11168.gbk	606050	606865	Putative deoxyribonuclease YcfH	100
AL111168.1	NCTC11168.gbk	606865	607983	Membrane-bound lytic murein transglycosylase D precursor (EC 3.2.1.-)	NZ_CP014742.1	WP2-202.gbk	752144	753262	Membrane-bound lytic murein transglycosylase D precursor (EC 3.2.1.-)	99.46
AL111168.1	NCTC11168.gbk	606865	607983	Membrane-bound lytic murein transglycosylase D precursor (EC 3.2.1.-)	NZ_CP014744.1	OD2-67.gbk	575972	577090	Membrane-bound lytic murein transglycosylase D precursor (EC 3.2.1.-)	99.46
AL111168.1	NCTC11168.gbk	606865	607983	Membrane-bound lytic murein transglycosylase D precursor (EC 3.2.1.-)	AL111168.1	NCTC11168.gbk	606865	607983	Membrane-bound lytic murein transglycosylase D precursor (EC 3.2.1.-)	100
AL111168.1	NCTC11168.gbk	607943	608770	Rare lipoprotein A precursor	AL111168.1	NCTC11168.gbk	607943	608770	Rare lipoprotein A precursor	100
AL111168.1	NCTC11168.gbk	607943	608770	Rare lipoprotein A precursor	NZ_CP014742.1	WP2-202.gbk	753222	754049	Rare lipoprotein A precursor	99.88
AL111168.1	NCTC11168.gbk	607943	608770	Rare lipoprotein A precursor	NZ_CP014744.1	OD2-67.gbk	577050	577877	Rare lipoprotein A precursor	99.88
AL111168.1	NCTC11168.gbk	608776	609264	3-deoxy-D-manno-octulosonate 8-phosphate phosphatase (EC 3.1.3.45)	NZ_CP014742.1	WP2-202.gbk	754055	754543	3-deoxy-D-manno-octulosonate 8-phosphate phosphatase (EC 3.1.3.45)	100
AL111168.1	NCTC11168.gbk	608776	609264	3-deoxy-D-manno-octulosonate 8-phosphate phosphatase (EC 3.1.3.45)	AL111168.1	NCTC11168.gbk	608776	609264	3-deoxy-D-manno-octulosonate 8-phosphate phosphatase (EC 3.1.3.45)	100
AL111168.1	NCTC11168.gbk	608776	609264	3-deoxy-D-manno-octulosonate 8-phosphate phosphatase (EC 3.1.3.45)	NZ_CP014744.1	OD2-67.gbk	577883	578371	3-deoxy-D-manno-octulosonate 8-phosphate phosphatase (EC 3.1.3.45)	99.8
AL111168.1	NCTC11168.gbk	609255	609770	FIG00469406: hypothetical protein	AL111168.1	NCTC11168.gbk	609255	609770	FIG00469406: hypothetical protein	100
AL111168.1	NCTC11168.gbk	609255	609770	FIG00469406: hypothetical protein	NZ_CP014742.1	WP2-202.gbk	754534	755049	FIG00469406: hypothetical protein	100
AL111168.1	NCTC11168.gbk	609255	609770	FIG00469406: hypothetical protein	NZ_CP014744.1	OD2-67.gbk	578362	578877	FIG00469406: hypothetical protein	100
AL111168.1	NCTC11168.gbk	609752	610213	OstA family organic solvent tolerance protein	AL111168.1	NCTC11168.gbk	609752	610213	OstA family organic solvent tolerance protein	100
AL111168.1	NCTC11168.gbk	609752	610213	OstA family organic solvent tolerance protein	NZ_CP014744.1	OD2-67.gbk	578859	579320	OstA family organic solvent tolerance protein	100
AL111168.1	NCTC11168.gbk	609752	610213	OstA family organic solvent tolerance protein	NZ_CP014742.1	WP2-202.gbk	755031	755492	OstA family organic solvent tolerance protein	100
AL111168.1	NCTC11168.gbk	610210	610806	GTP-binding protein EngB	NZ_CP014744.1	OD2-67.gbk	579317	579913	GTP-binding protein EngB	99.83
AL111168.1	NCTC11168.gbk	610210	610806	GTP-binding protein EngB	AL111168.1	NCTC11168.gbk	610210	610806	GTP-binding protein EngB	100
AL111168.1	NCTC11168.gbk	610210	610806	GTP-binding protein EngB	NZ_CP014742.1	WP2-202.gbk	755489	756085	GTP-binding protein EngB	99.83
AL111168.1	NCTC11168.gbk	610941	611297	membrane protein	NZ_CP014742.1	WP2-202.gbk	756220	756576	membrane protein	100
AL111168.1	NCTC11168.gbk	610941	611297	membrane protein	AL111168.1	NCTC11168.gbk	610941	611297	membrane protein	100
AL111168.1	NCTC11168.gbk	610941	611297	membrane protein	NZ_CP014744.1	OD2-67.gbk	580048	580404	membrane protein	100
AL111168.1	NCTC11168.gbk	611298	613103	Cell division protein FtsI [Peptidoglycan synthetase] (EC 2.4.1.129)	AL111168.1	NCTC11168.gbk	611298	613103	Cell division protein FtsI [Peptidoglycan synthetase] (EC 2.4.1.129)	100
AL111168.1	NCTC11168.gbk	611298	613103	Cell division protein FtsI [Peptidoglycan synthetase] (EC 2.4.1.129)	NZ_CP014742.1	WP2-202.gbk	756577	758382	Cell division protein FtsI [Peptidoglycan synthetase] (EC 2.4.1.129)	99.94
AL111168.1	NCTC11168.gbk	611298	613103	Cell division protein FtsI [Peptidoglycan synthetase] (EC 2.4.1.129)	NZ_CP014744.1	OD2-67.gbk	580405	582210	Cell division protein FtsI [Peptidoglycan synthetase] (EC 2.4.1.129)	99.94
AL111168.1	NCTC11168.gbk	613224	615014	Xaa-Pro aminopeptidase (EC 3.4.11.9)	NZ_CP014742.1	WP2-202.gbk	758503	760293	Xaa-Pro aminopeptidase (EC 3.4.11.9)	99.83
AL111168.1	NCTC11168.gbk	613224	615014	Xaa-Pro aminopeptidase (EC 3.4.11.9)	NZ_CP014744.1	OD2-67.gbk	582331	584121	Xaa-Pro aminopeptidase (EC 3.4.11.9)	99.83
AL111168.1	NCTC11168.gbk	613224	615014	Xaa-Pro aminopeptidase (EC 3.4.11.9)	AL111168.1	NCTC11168.gbk	613224	615014	Xaa-Pro aminopeptidase (EC 3.4.11.9)	100
AL111168.1	NCTC11168.gbk	615011	615253	Di-/tripeptide transporter	AL111168.1	NCTC11168.gbk	615011	615253	Di-/tripeptide transporter	100
AL111168.1	NCTC11168.gbk	615011	615253	Di-/tripeptide transporter	NZ_CP014742.1	WP2-202.gbk	760309	761862	Di-/tripeptide transporter	98.51
AL111168.1	NCTC11168.gbk	615011	615253	Di-/tripeptide transporter	NZ_CP014744.1	OD2-67.gbk	584137	585690	Di-/tripeptide transporter	98.51
AL111168.1	NCTC11168.gbk	615412	615726	Di-/tripeptide transporter	NZ_CP014744.1	OD2-67.gbk	585890	586570	Di-/tripeptide transporter	96.53
AL111168.1	NCTC11168.gbk	615412	615726	Di-/tripeptide transporter	AL111168.1	NCTC11168.gbk	615412	615726	Di-/tripeptide transporter	100
AL111168.1	NCTC11168.gbk	615412	615726	Di-/tripeptide transporter	NZ_CP014742.1	WP2-202.gbk	762062	762742	Di-/tripeptide transporter	96.53
AL111168.1	NCTC11168.gbk	615765	615965	Di-/tripeptide transporter	AL111168.1	NCTC11168.gbk	615765	615965	Di-/tripeptide transporter	100
AL111168.1	NCTC11168.gbk	615977	616192	Di-/tripeptide transporter	NZ_CP014742.1	WP2-202.gbk	762913	763554	Di-/tripeptide transporter	99.05
AL111168.1	NCTC11168.gbk	615977	616192	Di-/tripeptide transporter	AL111168.1	NCTC11168.gbk	615977	616192	Di-/tripeptide transporter	100
AL111168.1	NCTC11168.gbk	615977	616192	Di-/tripeptide transporter	NZ_CP014744.1	OD2-67.gbk	586741	587382	Di-/tripeptide transporter	99.05
AL111168.1	NCTC11168.gbk	616252	616446	Di-/tripeptide transporter	AL111168.1	NCTC11168.gbk	616252	616446	Di-/tripeptide transporter	100
AL111168.1	NCTC11168.gbk	616252	616446	Di-/tripeptide transporter	NZ_CP014742.1	WP2-202.gbk	762913	763554	Di-/tripeptide transporter	98.04
AL111168.1	NCTC11168.gbk	616252	616446	Di-/tripeptide transporter	NZ_CP014744.1	OD2-67.gbk	586741	587382	Di-/tripeptide transporter	98.04
AL111168.1	NCTC11168.gbk	616572	617120	FIG00638667: hypothetical protein	NZ_CP014742.1	WP2-202.gbk	763683	764231	FIG00638667: hypothetical protein	98.36
AL111168.1	NCTC11168.gbk	616572	617120	FIG00638667: hypothetical protein	NZ_CP014744.1	OD2-67.gbk	587511	588059	FIG00638667: hypothetical protein	98.36
AL111168.1	NCTC11168.gbk	616572	617120	FIG00638667: hypothetical protein	AL111168.1	NCTC11168.gbk	616572	617120	FIG00638667: hypothetical protein	100
AL111168.1	NCTC11168.gbk	617113	618216	Putative transmembrane protein	NZ_CP014744.1	OD2-67.gbk	588052	589155	Putative transmembrane protein	98.55
AL111168.1	NCTC11168.gbk	617113	618216	Putative transmembrane protein	AL111168.1	NCTC11168.gbk	617113	618216	Putative transmembrane protein	100
AL111168.1	NCTC11168.gbk	617113	618216	Putative transmembrane protein	NZ_CP014742.1	WP2-202.gbk	764224	765327	Putative transmembrane protein	98.55
AL111168.1	NCTC11168.gbk	618206	619081	GTP-binding protein Era	AL111168.1	NCTC11168.gbk	618206	619081	GTP-binding protein Era	100
AL111168.1	NCTC11168.gbk	618206	619081	GTP-binding protein Era	NZ_CP014742.1	WP2-202.gbk	765317	766192	GTP-binding protein Era	99.89
AL111168.1	NCTC11168.gbk	618206	619081	GTP-binding protein Era	NZ_CP014744.1	OD2-67.gbk	589145	590020	GTP-binding protein Era	99.89
AL111168.1	NCTC11168.gbk	619078	620397	ATP-dependent hsl protease ATP-binding subunit HslU	NZ_CP014744.1	OD2-67.gbk	590017	591336	ATP-dependent hsl protease ATP-binding subunit HslU	99.92
AL111168.1	NCTC11168.gbk	619078	620397	ATP-dependent hsl protease ATP-binding subunit HslU	AL111168.1	NCTC11168.gbk	619078	620397	ATP-dependent hsl protease ATP-binding subunit HslU	100
AL111168.1	NCTC11168.gbk	619078	620397	ATP-dependent hsl protease ATP-binding subunit HslU	NZ_CP014742.1	WP2-202.gbk	766189	767508	ATP-dependent hsl protease ATP-binding subunit HslU	99.92
AL111168.1	NCTC11168.gbk	620394	620936	ATP-dependent protease HslV (EC 3.4.25.-)	NZ_CP014744.1	OD2-67.gbk	591333	591875	ATP-dependent protease HslV (EC 3.4.25.-)	100
AL111168.1	NCTC11168.gbk	620394	620936	ATP-dependent protease HslV (EC 3.4.25.-)	NZ_CP014742.1	WP2-202.gbk	767505	768047	ATP-dependent protease HslV (EC 3.4.25.-)	100
AL111168.1	NCTC11168.gbk	620394	620936	ATP-dependent protease HslV (EC 3.4.25.-)	AL111168.1	NCTC11168.gbk	620394	620936	ATP-dependent protease HslV (EC 3.4.25.-)	100
AL111168.1	NCTC11168.gbk	620936	621379	LSU ribosomal protein L9p	NZ_CP014744.1	OD2-67.gbk	591875	592318	LSU ribosomal protein L9p	100
AL111168.1	NCTC11168.gbk	620936	621379	LSU ribosomal protein L9p	AL111168.1	NCTC11168.gbk	620936	621379	LSU ribosomal protein L9p	100
AL111168.1	NCTC11168.gbk	620936	621379	LSU ribosomal protein L9p	NZ_CP014742.1	WP2-202.gbk	768047	768490	LSU ribosomal protein L9p	100
AL111168.1	NCTC11168.gbk	621392	622612	Argininosuccinate synthase (EC 6.3.4.5)	AL111168.1	NCTC11168.gbk	621392	622612	Argininosuccinate synthase (EC 6.3.4.5)	100
AL111168.1	NCTC11168.gbk	621392	622612	Argininosuccinate synthase (EC 6.3.4.5)	NZ_CP014744.1	OD2-67.gbk	592331	593551	Argininosuccinate synthase (EC 6.3.4.5)	100
AL111168.1	NCTC11168.gbk	621392	622612	Argininosuccinate synthase (EC 6.3.4.5)	NZ_CP014742.1	WP2-202.gbk	768503	769723	Argininosuccinate synthase (EC 6.3.4.5)	100
AL111168.1	NCTC11168.gbk	622609	622737	hypothetical protein	NZ_CP014742.1	WP2-202.gbk	769720	769848	hypothetical protein	100
AL111168.1	NCTC11168.gbk	622609	622737	hypothetical protein	NZ_CP014744.1	OD2-67.gbk	593548	593676	hypothetical protein	100
AL111168.1	NCTC11168.gbk	622609	622737	hypothetical protein	AL111168.1	NCTC11168.gbk	622609	622737	hypothetical protein	100
AL111168.1	NCTC11168.gbk	622729	623013	Ribosome-associated heat shock protein implicated in the recycling of the 50S subunit (S4 paralog)	NZ_CP014744.1	OD2-67.gbk	593668	593952	Ribosome-associated heat shock protein implicated in the recycling of the 50S subunit (S4 paralog)	100
AL111168.1	NCTC11168.gbk	622729	623013	Ribosome-associated heat shock protein implicated in the recycling of the 50S subunit (S4 paralog)	NZ_CP014742.1	WP2-202.gbk	769840	770124	Ribosome-associated heat shock protein implicated in the recycling of the 50S subunit (S4 paralog)	100
AL111168.1	NCTC11168.gbk	622729	623013	Ribosome-associated heat shock protein implicated in the recycling of the 50S subunit (S4 paralog)	AL111168.1	NCTC11168.gbk	622729	623013	Ribosome-associated heat shock protein implicated in the recycling of the 50S subunit (S4 paralog)	100
AL111168.1	NCTC11168.gbk	623010	623417	TsaE protein, required for threonylcarbamoyladenosine t(6)A37 formation in tRNA	AL111168.1	NCTC11168.gbk	623010	623417	TsaE protein, required for threonylcarbamoyladenosine t(6)A37 formation in tRNA	100
AL111168.1	NCTC11168.gbk	623010	623417	TsaE protein, required for threonylcarbamoyladenosine t(6)A37 formation in tRNA	NZ_CP014742.1	WP2-202.gbk	770121	770528	TsaE protein, required for threonylcarbamoyladenosine t(6)A37 formation in tRNA	100
AL111168.1	NCTC11168.gbk	623010	623417	TsaE protein, required for threonylcarbamoyladenosine t(6)A37 formation in tRNA	NZ_CP014744.1	OD2-67.gbk	593949	594356	TsaE protein, required for threonylcarbamoyladenosine t(6)A37 formation in tRNA	100
AL111168.1	NCTC11168.gbk	623386	624138	Lipopolysaccharide ABC transporter, ATP-binding protein LptB	AL111168.1	NCTC11168.gbk	623386	624138	Lipopolysaccharide ABC transporter, ATP-binding protein LptB	100
AL111168.1	NCTC11168.gbk	623386	624138	Lipopolysaccharide ABC transporter, ATP-binding protein LptB	NZ_CP014742.1	WP2-202.gbk	770497	771249	Lipopolysaccharide ABC transporter, ATP-binding protein LptB	100
AL111168.1	NCTC11168.gbk	623386	624138	Lipopolysaccharide ABC transporter, ATP-binding protein LptB	NZ_CP014744.1	OD2-67.gbk	594325	595077	Lipopolysaccharide ABC transporter, ATP-binding protein LptB	100
AL111168.1	NCTC11168.gbk	624138	625388	RNA polymerase sigma-54 factor RpoN	AL111168.1	NCTC11168.gbk	624138	625388	RNA polymerase sigma-54 factor RpoN	100
AL111168.1	NCTC11168.gbk	624138	625388	RNA polymerase sigma-54 factor RpoN	NZ_CP014744.1	OD2-67.gbk	595077	596327	RNA polymerase sigma-54 factor RpoN	100
AL111168.1	NCTC11168.gbk	624138	625388	RNA polymerase sigma-54 factor RpoN	NZ_CP014742.1	WP2-202.gbk	771249	772499	RNA polymerase sigma-54 factor RpoN	100
AL111168.1	NCTC11168.gbk	625552	626976	C4-dicarboxylate transporter DcuB	NZ_CP014742.1	WP2-202.gbk	772663	774087	C4-dicarboxylate transporter DcuB	99.93
AL111168.1	NCTC11168.gbk	625552	626976	C4-dicarboxylate transporter DcuB	AL111168.1	NCTC11168.gbk	625552	626976	C4-dicarboxylate transporter DcuB	100
AL111168.1	NCTC11168.gbk	625552	626976	C4-dicarboxylate transporter DcuB	NZ_CP014744.1	OD2-67.gbk	596491	597915	C4-dicarboxylate transporter DcuB	99.93
AL111168.1	NCTC11168.gbk	627136	627306	FIG00638667: hypothetical protein	AL111168.1	NCTC11168.gbk	627136	627306	FIG00638667: hypothetical protein	100
AL111168.1	NCTC11168.gbk	627136	627306	FIG00638667: hypothetical protein	NZ_CP014744.1	OD2-67.gbk	598088	598240	FIG00638667: hypothetical protein	99.35
AL111168.1	NCTC11168.gbk	627136	627306	FIG00638667: hypothetical protein	NZ_CP014742.1	WP2-202.gbk	774260	774412	FIG00638667: hypothetical protein	99.35
[truncated: 3,584 more rows]

## Sheet: Table S3
Table S3: Blast analysis between plasmid pCJDM202 and pCJDM67L in Gview server with default setting.
Sequence ID	File	Start	End	Product	Hit Sequence ID	Hit File	Hit Start	Hit End	Hit Product	Percent Identity
CP014745.1	pCJDM67L.gbk	56	952	VgrG protein	CP014745.1	pCJDM67L.gbk	14584	17085	VgrG protein	100
CP014745.1	pCJDM67L.gbk	56	952	VgrG protein	NZ_CP014743.1	pCJDM202.gbk	56	952	VgrG protein	100
CP014745.1	pCJDM67L.gbk	56	952	VgrG protein	NZ_CP014743.1	pCJDM202.gbk	13397	15898	VgrG protein	100
CP014745.1	pCJDM67L.gbk	56	952	VgrG protein	CP014745.1	pCJDM67L.gbk	56	952	VgrG protein	100
CP014745.1	pCJDM67L.gbk	1201	1833	hypothetical protein	NZ_CP014743.1	pCJDM202.gbk	1201	1833	hypothetical protein	100
CP014745.1	pCJDM67L.gbk	1201	1833	hypothetical protein	CP014745.1	pCJDM67L.gbk	1201	1833	hypothetical protein	100
CP014745.1	pCJDM67L.gbk	1833	2183	conserved hypothetical protein	NZ_CP014743.1	pCJDM202.gbk	1833	2183	conserved hypothetical protein	100
CP014745.1	pCJDM67L.gbk	1833	2183	conserved hypothetical protein	CP014745.1	pCJDM67L.gbk	1833	2183	conserved hypothetical protein	100
CP014745.1	pCJDM67L.gbk	2268	2834	conserved hypothetical protein	NZ_CP014743.1	pCJDM202.gbk	2268	2834	conserved hypothetical protein	100
CP014745.1	pCJDM67L.gbk	2268	2834	conserved hypothetical protein	CP014745.1	pCJDM67L.gbk	2268	2834	conserved hypothetical protein	100
CP014745.1	pCJDM67L.gbk	2831	3610	hypothetical protein	NZ_CP014743.1	pCJDM202.gbk	2831	3610	hypothetical protein	100
CP014745.1	pCJDM67L.gbk	2831	3610	hypothetical protein	CP014745.1	pCJDM67L.gbk	2831	3610	hypothetical protein	100
CP014745.1	pCJDM67L.gbk	3669	3908	predicted secreted protein	CP014745.1	pCJDM67L.gbk	3669	3908	predicted secreted protein	100
CP014745.1	pCJDM67L.gbk	3669	3908	predicted secreted protein	NZ_CP014743.1	pCJDM202.gbk	3669	3908	predicted secreted protein	100
CP014745.1	pCJDM67L.gbk	4367	5230	hypothetical protein	NZ_CP014743.1	pCJDM202.gbk	4367	5230	hypothetical protein	100
CP014745.1	pCJDM67L.gbk	4367	5230	hypothetical protein	CP014745.1	pCJDM67L.gbk	4367	5230	hypothetical protein	100
CP014745.1	pCJDM67L.gbk	5243	9478	Myosin heavy chain	NZ_CP014743.1	pCJDM202.gbk	10038	11051	hypothetical protein	98.63
CP014745.1	pCJDM67L.gbk	5243	9478	Myosin heavy chain	CP014745.1	pCJDM67L.gbk	11225	12238	hypothetical protein	99.32
CP014745.1	pCJDM67L.gbk	5243	9478	Myosin heavy chain	CP014745.1	pCJDM67L.gbk	5243	9478	Myosin heavy chain	100
CP014745.1	pCJDM67L.gbk	5243	9478	Myosin heavy chain	NZ_CP014743.1	pCJDM202.gbk	5243	9130	hypothetical protein	98.3
CP014745.1	pCJDM67L.gbk	9462	10226	hypothetical protein	CP014745.1	pCJDM67L.gbk	9462	10226	hypothetical protein	100
CP014745.1	pCJDM67L.gbk	10201	10317	hypothetical protein	CP014745.1	pCJDM67L.gbk	10201	10317	hypothetical protein	100
CP014745.1	pCJDM67L.gbk	10310	11086	predicted membrane-associated	CP014745.1	pCJDM67L.gbk	10310	11086	predicted membrane-associated	100
CP014745.1	pCJDM67L.gbk	10310	11086	predicted membrane-associated	NZ_CP014743.1	pCJDM202.gbk	9123	9992	predicted membrane-associated	100
CP014745.1	pCJDM67L.gbk	11225	12238	hypothetical protein	NZ_CP014743.1	pCJDM202.gbk	10038	11051	hypothetical protein	99.9
CP014745.1	pCJDM67L.gbk	11225	12238	hypothetical protein	CP014745.1	pCJDM67L.gbk	11225	12238	hypothetical protein	100
CP014745.1	pCJDM67L.gbk	11225	12238	hypothetical protein	CP014745.1	pCJDM67L.gbk	5243	9478	Myosin heavy chain	99.32
CP014745.1	pCJDM67L.gbk	12241	13317	FIG00472637: hypothetical protein	NZ_CP014743.1	pCJDM202.gbk	11054	12130	FIG00472637: hypothetical protein	100
CP014745.1	pCJDM67L.gbk	12241	13317	FIG00472637: hypothetical protein	CP014745.1	pCJDM67L.gbk	12241	13317	FIG00472637: hypothetical protein	100
CP014745.1	pCJDM67L.gbk	13743	14525	hypothetical protein	CP014745.1	pCJDM67L.gbk	13743	14525	hypothetical protein	100
CP014745.1	pCJDM67L.gbk	13743	14525	hypothetical protein	NZ_CP014743.1	pCJDM202.gbk	12556	13338	hypothetical protein	100
CP014745.1	pCJDM67L.gbk	14584	17085	VgrG protein	NZ_CP014743.1	pCJDM202.gbk	13397	15898	VgrG protein	100
CP014745.1	pCJDM67L.gbk	14584	17085	VgrG protein	CP014745.1	pCJDM67L.gbk	56	952	VgrG protein	100
CP014745.1	pCJDM67L.gbk	14584	17085	VgrG protein	NZ_CP014743.1	pCJDM202.gbk	56	952	VgrG protein	100
CP014745.1	pCJDM67L.gbk	14584	17085	VgrG protein	CP014745.1	pCJDM67L.gbk	14584	17085	VgrG protein	100
CP014745.1	pCJDM67L.gbk	17235	18143	Uncharacterized protein ImpH/VasB	NZ_CP014743.1	pCJDM202.gbk	16048	16956	Uncharacterized protein ImpH/VasB	100
CP014745.1	pCJDM67L.gbk	17235	18143	Uncharacterized protein ImpH/VasB	CP014745.1	pCJDM67L.gbk	17235	18143	Uncharacterized protein ImpH/VasB	100
CP014745.1	pCJDM67L.gbk	18140	19861	Protein ImpG/VasA	NZ_CP014743.1	pCJDM202.gbk	16953	18674	Protein ImpG/VasA	99.94
CP014745.1	pCJDM67L.gbk	18140	19861	Protein ImpG/VasA	CP014745.1	pCJDM67L.gbk	18140	19861	Protein ImpG/VasA	100
CP014745.1	pCJDM67L.gbk	19858	20250	Uncharacterized protein similar to VCA0109	CP014745.1	pCJDM67L.gbk	19858	20250	Uncharacterized protein similar to VCA0109	100
CP014745.1	pCJDM67L.gbk	19858	20250	Uncharacterized protein similar to VCA0109	NZ_CP014743.1	pCJDM202.gbk	18671	19063	Uncharacterized protein similar to VCA0109	100
CP014745.1	pCJDM67L.gbk	20253	21707	Uncharacterized protein ImpC	CP014745.1	pCJDM67L.gbk	20253	21707	Uncharacterized protein ImpC	100
CP014745.1	pCJDM67L.gbk	20253	21707	Uncharacterized protein ImpC	NZ_CP014743.1	pCJDM202.gbk	19066	20520	Uncharacterized protein ImpC	99.93
CP014745.1	pCJDM67L.gbk	21709	22194	Uncharacterized protein ImpB	NZ_CP014743.1	pCJDM202.gbk	20522	21007	Uncharacterized protein ImpB	100
CP014745.1	pCJDM67L.gbk	21709	22194	Uncharacterized protein ImpB	CP014745.1	pCJDM67L.gbk	21709	22194	Uncharacterized protein ImpB	100
CP014745.1	pCJDM67L.gbk	22263	23510	Uncharacterized protein ImpA	CP014745.1	pCJDM67L.gbk	22263	23510	Uncharacterized protein ImpA	100
CP014745.1	pCJDM67L.gbk	22263	23510	Uncharacterized protein ImpA	NZ_CP014743.1	pCJDM202.gbk	21076	22311	Uncharacterized protein ImpA	99.04
CP014745.1	pCJDM67L.gbk	23636	24082	Type VI secretion lipoprotein/VasD	CP014745.1	pCJDM67L.gbk	23636	24082	Type VI secretion lipoprotein/VasD	100
CP014745.1	pCJDM67L.gbk	23636	24082	Type VI secretion lipoprotein/VasD	NZ_CP014743.1	pCJDM202.gbk	22437	22883	Type VI secretion lipoprotein/VasD	100
CP014745.1	pCJDM67L.gbk	24092	25489	Uncharacterized protein ImpJ/VasE	NZ_CP014743.1	pCJDM202.gbk	22893	24290	Uncharacterized protein ImpJ/VasE	100
CP014745.1	pCJDM67L.gbk	24092	25489	Uncharacterized protein ImpJ/VasE	CP014745.1	pCJDM67L.gbk	24092	25489	Uncharacterized protein ImpJ/VasE	100
CP014745.1	pCJDM67L.gbk	25486	26259	Outer membrane protein ImpK/VasF, OmpA/MotB domain	NZ_CP014743.1	pCJDM202.gbk	24287	25060	Outer membrane protein ImpK/VasF, OmpA/MotB domain	100
CP014745.1	pCJDM67L.gbk	25486	26259	Outer membrane protein ImpK/VasF, OmpA/MotB domain	CP014745.1	pCJDM67L.gbk	25486	26259	Outer membrane protein ImpK/VasF, OmpA/MotB domain	100
CP014745.1	pCJDM67L.gbk	26514	27029	hcp protein	NZ_CP014743.1	pCJDM202.gbk	25315	25830	hcp protein	100
CP014745.1	pCJDM67L.gbk	26514	27029	hcp protein	CP014745.1	pCJDM67L.gbk	26514	27029	hcp protein	100
CP014745.1	pCJDM67L.gbk	27134	27271	hypothetical protein	CP014745.1	pCJDM67L.gbk	27134	27271	hypothetical protein	100
CP014745.1	pCJDM67L.gbk	27134	27271	hypothetical protein	NZ_CP014743.1	pCJDM202.gbk	25935	26072	hypothetical protein	100
CP014745.1	pCJDM67L.gbk	27336	30674	IcmF-related protein	NZ_CP014743.1	pCJDM202.gbk	26113	29475	IcmF-related protein	100
CP014745.1	pCJDM67L.gbk	27336	30674	IcmF-related protein	CP014745.1	pCJDM67L.gbk	27336	30674	IcmF-related protein	100
CP014745.1	pCJDM67L.gbk	30671	31570	FIG00710473: hypothetical protein	CP014745.1	pCJDM67L.gbk	30671	31570	FIG00710473: hypothetical protein	100
CP014745.1	pCJDM67L.gbk	30671	31570	FIG00710473: hypothetical protein	NZ_CP014743.1	pCJDM202.gbk	29472	30371	FIG00710473: hypothetical protein	100
CP014745.1	pCJDM67L.gbk	31574	32875	FIG00469624: hypothetical protein	NZ_CP014743.1	pCJDM202.gbk	98548	99834	FIG00469624: hypothetical protein	88.76
CP014745.1	pCJDM67L.gbk	31574	32875	FIG00469624: hypothetical protein	CP014745.1	pCJDM67L.gbk	95887	97173	FIG00469624: hypothetical protein	88.76
CP014745.1	pCJDM67L.gbk	31574	32875	FIG00469624: hypothetical protein	CP014745.1	pCJDM67L.gbk	31574	32875	FIG00469624: hypothetical protein	100
CP014745.1	pCJDM67L.gbk	31574	32875	FIG00469624: hypothetical protein	NZ_CP014743.1	pCJDM202.gbk	30383	31615	FIG00469624: hypothetical protein	100
CP014745.1	pCJDM67L.gbk	32886	37676	hypothetical protein	NZ_CP014743.1	pCJDM202.gbk	31626	35048	predicted membrane-associated	100
CP014745.1	pCJDM67L.gbk	32886	37676	hypothetical protein	NZ_CP014743.1	pCJDM202.gbk	91897	93831	hypothetical protein	99.92
CP014745.1	pCJDM67L.gbk	32886	37676	hypothetical protein	CP014745.1	pCJDM67L.gbk	89236	91170	hypothetical protein	99.92
CP014745.1	pCJDM67L.gbk	32886	37676	hypothetical protein	NZ_CP014743.1	pCJDM202.gbk	35062	36429	hypothetical protein	100
CP014745.1	pCJDM67L.gbk	32886	37676	hypothetical protein	CP014745.1	pCJDM67L.gbk	32886	37676	hypothetical protein	100
CP014745.1	pCJDM67L.gbk	37666	38964	hypothetical protein	CP014745.1	pCJDM67L.gbk	37666	38964	hypothetical protein	100
CP014745.1	pCJDM67L.gbk	37666	38964	hypothetical protein	NZ_CP014743.1	pCJDM202.gbk	36419	37717	hypothetical protein	100
CP014745.1	pCJDM67L.gbk	38961	39386	conserved hypothetical membrane protein	NZ_CP014743.1	pCJDM202.gbk	37714	38139	conserved hypothetical membrane protein	100
CP014745.1	pCJDM67L.gbk	38961	39386	conserved hypothetical membrane protein	CP014745.1	pCJDM67L.gbk	38961	39386	conserved hypothetical membrane protein	100
CP014745.1	pCJDM67L.gbk	39993	41222	DNA primase (EC 2.7.7.-)	CP014745.1	pCJDM67L.gbk	39993	41222	DNA primase (EC 2.7.7.-)	100
CP014745.1	pCJDM67L.gbk	39993	41222	DNA primase (EC 2.7.7.-)	NZ_CP014743.1	pCJDM202.gbk	38746	39975	DNA primase (EC 2.7.7.-)	99.84
CP014745.1	pCJDM67L.gbk	39993	41222	DNA primase (EC 2.7.7.-)	CP014745.1	pCJDM67L.gbk	73292	74518	DNA primase (EC 2.7.7.-)	91.21
CP014745.1	pCJDM67L.gbk	39993	41222	DNA primase (EC 2.7.7.-)	NZ_CP014743.1	pCJDM202.gbk	75953	77179	DNA primase (EC 2.7.7.-)	91.21
CP014745.1	pCJDM67L.gbk	41311	41964	FIG00469861: hypothetical protein	NZ_CP014743.1	pCJDM202.gbk	77298	77951	FIG00469861: hypothetical protein	94.8
CP014745.1	pCJDM67L.gbk	41311	41964	FIG00469861: hypothetical protein	CP014745.1	pCJDM67L.gbk	74637	75290	FIG00469861: hypothetical protein	94.34
CP014745.1	pCJDM67L.gbk	41311	41964	FIG00469861: hypothetical protein	NZ_CP014743.1	pCJDM202.gbk	40064	40717	FIG00469861: hypothetical protein	98.17
CP014745.1	pCJDM67L.gbk	41311	41964	FIG00469861: hypothetical protein	CP014745.1	pCJDM67L.gbk	41311	41964	FIG00469861: hypothetical protein	100
CP014745.1	pCJDM67L.gbk	42112	42654	FIG00472625: hypothetical protein	NZ_CP014743.1	pCJDM202.gbk	40865	41407	FIG00472625: hypothetical protein	100
CP014745.1	pCJDM67L.gbk	42112	42654	FIG00472625: hypothetical protein	CP014745.1	pCJDM67L.gbk	42112	42654	FIG00472625: hypothetical protein	100
CP014745.1	pCJDM67L.gbk	42636	42770	hypothetical protein	NZ_CP014743.1	pCJDM202.gbk	41389	41523	hypothetical protein	100
CP014745.1	pCJDM67L.gbk	42636	42770	hypothetical protein	CP014745.1	pCJDM67L.gbk	42636	42770	hypothetical protein	100
CP014745.1	pCJDM67L.gbk	42896	43030	helicase, Snf2 family	NZ_CP014743.1	pCJDM202.gbk	41649	41783	helicase, Snf2 family	97.78
CP014745.1	pCJDM67L.gbk	42896	43030	helicase, Snf2 family	CP014745.1	pCJDM67L.gbk	42896	43030	helicase, Snf2 family	100
CP014745.1	pCJDM67L.gbk	43033	43299	FIG00469707: hypothetical protein	NZ_CP014743.1	pCJDM202.gbk	41786	42052	FIG00469707: hypothetical protein	100
CP014745.1	pCJDM67L.gbk	43033	43299	FIG00469707: hypothetical protein	NZ_CP014743.1	pCJDM202.gbk	88017	88283	FIG00469707: hypothetical protein	95.13
CP014745.1	pCJDM67L.gbk	43033	43299	FIG00469707: hypothetical protein	CP014745.1	pCJDM67L.gbk	85356	85622	FIG00469707: hypothetical protein	95.13
CP014745.1	pCJDM67L.gbk	43033	43299	FIG00469707: hypothetical protein	CP014745.1	pCJDM67L.gbk	43033	43299	FIG00469707: hypothetical protein	100
CP014745.1	pCJDM67L.gbk	43302	43862	FIG00469385: hypothetical protein	NZ_CP014743.1	pCJDM202.gbk	42055	42615	FIG00469385: hypothetical protein	97.5
CP014745.1	pCJDM67L.gbk	43302	43862	FIG00469385: hypothetical protein	CP014745.1	pCJDM67L.gbk	43302	43862	FIG00469385: hypothetical protein	100
CP014745.1	pCJDM67L.gbk	43302	43862	FIG00469385: hypothetical protein	NZ_CP014743.1	pCJDM202.gbk	88286	88846	FIG00469385: hypothetical protein	95.01
CP014745.1	pCJDM67L.gbk	43302	43862	FIG00469385: hypothetical protein	CP014745.1	pCJDM67L.gbk	85625	86185	FIG00469385: hypothetical protein	95.01
CP014745.1	pCJDM67L.gbk	43921	44187	FIG00469557: hypothetical protein	CP014745.1	pCJDM67L.gbk	43921	44187	FIG00469557: hypothetical protein	100
CP014745.1	pCJDM67L.gbk	43921	44187	FIG00469557: hypothetical protein	NZ_CP014743.1	pCJDM202.gbk	42674	42940	FIG00469557: hypothetical protein	100
CP014745.1	pCJDM67L.gbk	44192	44749	FIG00471537: hypothetical protein	CP014745.1	pCJDM67L.gbk	44192	44749	FIG00471537: hypothetical protein	100
CP014745.1	pCJDM67L.gbk	44192	44749	FIG00471537: hypothetical protein	NZ_CP014743.1	pCJDM202.gbk	42945	43502	FIG00471537: hypothetical protein	100
CP014745.1	pCJDM67L.gbk	44746	45258	FIG00469626: hypothetical protein	NZ_CP014743.1	pCJDM202.gbk	43499	44011	FIG00469626: hypothetical protein	100
CP014745.1	pCJDM67L.gbk	44746	45258	FIG00469626: hypothetical protein	CP014745.1	pCJDM67L.gbk	44746	45258	FIG00469626: hypothetical protein	100
CP014745.1	pCJDM67L.gbk	45255	45380	FIG00471065: hypothetical protein	NZ_CP014743.1	pCJDM202.gbk	44008	44406	FIG00471065: hypothetical protein	100
CP014745.1	pCJDM67L.gbk	45255	45380	FIG00471065: hypothetical protein	CP014745.1	pCJDM67L.gbk	45255	45380	FIG00471065: hypothetical protein	100
CP014745.1	pCJDM67L.gbk	45628	45894	TolA protein	CP014745.1	pCJDM67L.gbk	45628	45894	TolA protein	100
CP014745.1	pCJDM67L.gbk	45628	45894	TolA protein	NZ_CP014743.1	pCJDM202.gbk	47777	47959	hypothetical protein	100
CP014745.1	pCJDM67L.gbk	45628	45894	TolA protein	CP014745.1	pCJDM67L.gbk	45746	45928	hypothetical protein	100
CP014745.1	pCJDM67L.gbk	45746	45928	hypothetical protein	NZ_CP014743.1	pCJDM202.gbk	47777	47959	hypothetical protein	100
CP014745.1	pCJDM67L.gbk	45746	45928	hypothetical protein	CP014745.1	pCJDM67L.gbk	45746	45928	hypothetical protein	100
CP014745.1	pCJDM67L.gbk	45746	45928	hypothetical protein	CP014745.1	pCJDM67L.gbk	45628	45894	TolA protein	100
CP014745.1	pCJDM67L.gbk	46323	48242	Tetracycline resistance protein TetO	NZ_CP014743.1	pCJDM202.gbk	48354	50273	Tetracycline resistance protein TetO	99.95
CP014745.1	pCJDM67L.gbk	46323	48242	Tetracycline resistance protein TetO	CP014745.1	pCJDM67L.gbk	46323	48242	Tetracycline resistance protein TetO	100
CP014745.1	pCJDM67L.gbk	48601	48780	DNA topoisomerase III (EC 5.99.1.2)	NZ_CP014743.1	pCJDM202.gbk	50632	50811	DNA topoisomerase III (EC 5.99.1.2)	100
CP014745.1	pCJDM67L.gbk	48601	48780	DNA topoisomerase III (EC 5.99.1.2)	CP014745.1	pCJDM67L.gbk	48601	48780	DNA topoisomerase III (EC 5.99.1.2)	100
CP014745.1	pCJDM67L.gbk	48799	50220	FIG00470802: hypothetical protein	NZ_CP014743.1	pCJDM202.gbk	50830	52251	FIG00470802: hypothetical protein	99.37
CP014745.1	pCJDM67L.gbk	48799	50220	FIG00470802: hypothetical protein	CP014745.1	pCJDM67L.gbk	48799	50220	FIG00470802: hypothetical protein	100
CP014745.1	pCJDM67L.gbk	50326	52518	DNA topoisomerase III (EC 5.99.1.2)	NZ_CP014743.1	pCJDM202.gbk	52357	54549	DNA topoisomerase III (EC 5.99.1.2)	99.18
CP014745.1	pCJDM67L.gbk	50326	52518	DNA topoisomerase III (EC 5.99.1.2)	CP014745.1	pCJDM67L.gbk	50326	52518	DNA topoisomerase III (EC 5.99.1.2)	100
CP014745.1	pCJDM67L.gbk	52782	53402	FIG00470273: hypothetical protein	CP014745.1	pCJDM67L.gbk	52782	53402	FIG00470273: hypothetical protein	100
CP014745.1	pCJDM67L.gbk	52782	53402	FIG00470273: hypothetical protein	NZ_CP014743.1	pCJDM202.gbk	54813	55433	FIG00470273: hypothetical protein	99.36
CP014745.1	pCJDM67L.gbk	53473	54270	FIG00469957: hypothetical protein	NZ_CP014743.1	pCJDM202.gbk	55506	56303	FIG00469957: hypothetical protein	99.37
CP014745.1	pCJDM67L.gbk	53473	54270	FIG00469957: hypothetical protein	CP014745.1	pCJDM67L.gbk	53473	54270	FIG00469957: hypothetical protein	100
CP014745.1	pCJDM67L.gbk	54273	55037	IncQ plasmid conjugative transfer protein TraQ (RP4 TrbM homolog)	NZ_CP014743.1	pCJDM202.gbk	56306	57070	IncQ plasmid conjugative transfer protein TraQ (RP4 TrbM homolog)	100
CP014745.1	pCJDM67L.gbk	54273	55037	IncQ plasmid conjugative transfer protein TraQ (RP4 TrbM homolog)	CP014745.1	pCJDM67L.gbk	54273	55037	IncQ plasmid conjugative transfer protein TraQ (RP4 TrbM homolog)	100
CP014745.1	pCJDM67L.gbk	55049	55486	cag pathogenicity island protein (cag12)	NZ_CP014743.1	pCJDM202.gbk	57082	57519	cag pathogenicity island protein (cag12)	100
CP014745.1	pCJDM67L.gbk	55049	55486	cag pathogenicity island protein (cag12)	CP014745.1	pCJDM67L.gbk	55049	55486	cag pathogenicity island protein (cag12)	100
CP014745.1	pCJDM67L.gbk	55467	57278	Coupling protein VirD4, ATPase required for T-DNA transfer	NZ_CP014743.1	pCJDM202.gbk	57500	59203	Coupling protein VirD4, ATPase required for T-DNA transfer	99.88
CP014745.1	pCJDM67L.gbk	55467	57278	Coupling protein VirD4, ATPase required for T-DNA transfer	CP014745.1	pCJDM67L.gbk	55467	57278	Coupling protein VirD4, ATPase required for T-DNA transfer	100
CP014745.1	pCJDM67L.gbk	57279	58271	ATPase required for both assembly of type IV secretion complex and secretion of T-DNA complex, VirB11	NZ_CP014743.1	pCJDM202.gbk	59988	60986	ATPase required for both assembly of type IV secretion complex and secretion of T-DNA complex, VirB11	98.37
CP014745.1	pCJDM67L.gbk	57279	58271	ATPase required for both assembly of type IV secretion complex and secretion of T-DNA complex, VirB11	CP014745.1	pCJDM67L.gbk	57279	58271	ATPase required for both assembly of type IV secretion complex and secretion of T-DNA complex, VirB11	100
CP014745.1	pCJDM67L.gbk	58252	59424	Inner membrane protein forms channel for type IV secretion of T-DNA complex (VirB10)	CP014745.1	pCJDM67L.gbk	58252	59424	Inner membrane protein forms channel for type IV secretion of T-DNA complex (VirB10)	100
CP014745.1	pCJDM67L.gbk	58252	59424	Inner membrane protein forms channel for type IV secretion of T-DNA complex (VirB10)	NZ_CP014743.1	pCJDM202.gbk	60967	62142	Inner membrane protein of type IV secretion of T-DNA complex, TonB-like, VirB10	99.4
CP014745.1	pCJDM67L.gbk	59451	60338	Outer membrane and periplasm component of type IV secretion of T-DNA complex, has secretin-like domain, VirB9	NZ_CP014743.1	pCJDM202.gbk	62169	63056	Outer membrane and periplasm component of type IV secretion of T-DNA complex, has secretin-like domain, VirB9	98.09
CP014745.1	pCJDM67L.gbk	59451	60338	Outer membrane and periplasm component of type IV secretion of T-DNA complex, has secretin-like domain, VirB9	CP014745.1	pCJDM67L.gbk	59451	60338	Outer membrane and periplasm component of type IV secretion of T-DNA complex, has secretin-like domain, VirB9	100
CP014745.1	pCJDM67L.gbk	60335	60997	Inner membrane protein forms channel for type IV secretion of T-DNA complex, VirB8	NZ_CP014743.1	pCJDM202.gbk	63053	63715	Inner membrane protein forms channel for type IV secretion of T-DNA complex, VirB8	100
CP014745.1	pCJDM67L.gbk	60335	60997	Inner membrane protein forms channel for type IV secretion of T-DNA complex, VirB8	CP014745.1	pCJDM67L.gbk	60335	60997	Inner membrane protein forms channel for type IV secretion of T-DNA complex, VirB8	100
CP014745.1	pCJDM67L.gbk	60987	61154	Lipoprotein of type IV secretion complex that spans outer membrane and periplasm, VirB7	NZ_CP014743.1	pCJDM202.gbk	63705	63872	Lipoprotein of type IV secretion complex that spans outer membrane and periplasm, VirB7	100
CP014745.1	pCJDM67L.gbk	60987	61154	Lipoprotein of type IV secretion complex that spans outer membrane and periplasm, VirB7	CP014745.1	pCJDM67L.gbk	60987	61154	Lipoprotein of type IV secretion complex that spans outer membrane and periplasm, VirB7	100
CP014745.1	pCJDM67L.gbk	61144	62142	Integral inner membrane protein of type IV secretion complex (VirB6)	CP014745.1	pCJDM67L.gbk	61144	62142	Integral inner membrane protein of type IV secretion complex (VirB6)	100
CP014745.1	pCJDM67L.gbk	61144	62142	Integral inner membrane protein of type IV secretion complex (VirB6)	NZ_CP014743.1	pCJDM202.gbk	63862	64854	Integral inner membrane protein of type IV secretion complex (VirB6)	93.2
CP014745.1	pCJDM67L.gbk	62139	63110	Minor pilin of type IV secretion complex, VirB5	NZ_CP014743.1	pCJDM202.gbk	64858	65844	Minor pilin of type IV secretion complex, VirB5	99.46
CP014745.1	pCJDM67L.gbk	62139	63110	Minor pilin of type IV secretion complex, VirB5	CP014745.1	pCJDM67L.gbk	62139	63110	Minor pilin of type IV secretion complex, VirB5	100
CP014745.1	pCJDM67L.gbk	63114	63389	FIG00470457: hypothetical protein	NZ_CP014743.1	pCJDM202.gbk	65848	66123	FIG00470457: hypothetical protein	98.19
CP014745.1	pCJDM67L.gbk	63114	63389	FIG00470457: hypothetical protein	CP014745.1	pCJDM67L.gbk	63114	63389	FIG00470457: hypothetical protein	100
CP014745.1	pCJDM67L.gbk	63405	63830	Single-stranded DNA-binding protein	CP014745.1	pCJDM67L.gbk	63405	63830	Single-stranded DNA-binding protein	100
CP014745.1	pCJDM67L.gbk	63405	63830	Single-stranded DNA-binding protein	NZ_CP014743.1	pCJDM202.gbk	66139	66564	Single-stranded DNA-binding protein	97.18
CP014745.1	pCJDM67L.gbk	63864	64529	FIG00471987: hypothetical protein	CP014745.1	pCJDM67L.gbk	63864	64529	FIG00471987: hypothetical protein	100
CP014745.1	pCJDM67L.gbk	63864	64529	FIG00471987: hypothetical protein	NZ_CP014743.1	pCJDM202.gbk	66598	67263	FIG00471987: hypothetical protein	98.8
CP014745.1	pCJDM67L.gbk	64526	65083	Phage Rha protein	CP014745.1	pCJDM67L.gbk	64526	65083	Phage Rha protein	100
CP014745.1	pCJDM67L.gbk	64526	65083	Phage Rha protein	NZ_CP014743.1	pCJDM202.gbk	67260	67826	Phage Rha protein	93.21
CP014745.1	pCJDM67L.gbk	65093	67861	ATPase provides energy for both assembly of type IV secretion complex and secretion of T-DNA complex (VirB4)	CP014745.1	pCJDM67L.gbk	65093	67861	ATPase provides energy for both assembly of type IV secretion complex and secretion of T-DNA complex (VirB4)	100
CP014745.1	pCJDM67L.gbk	65093	67861	ATPase provides energy for both assembly of type IV secretion complex and secretion of T-DNA complex (VirB4)	NZ_CP014743.1	pCJDM202.gbk	67837	70188	ATPase provides energy for both assembly of type IV secretion complex and secretion of T-DNA complex (VirB4)	94.94
CP014745.1	pCJDM67L.gbk	65093	67861	ATPase provides energy for both assembly of type IV secretion complex and secretion of T-DNA complex (VirB4)	NZ_CP014743.1	pCJDM202.gbk	70364	70492	hypothetical protein	98.37
CP014745.1	pCJDM67L.gbk	65093	67861	ATPase provides energy for both assembly of type IV secretion complex and secretion of T-DNA complex (VirB4)	NZ_CP014743.1	pCJDM202.gbk	70208	70327	hypothetical protein	99.17
CP014745.1	pCJDM67L.gbk	67874	68137	Major pilus subunit of type IV secretion complex, VirB2	NZ_CP014743.1	pCJDM202.gbk	70618	70881	Major pilus subunit of type IV secretion complex, VirB2	96.3
CP014745.1	pCJDM67L.gbk	67874	68137	Major pilus subunit of type IV secretion complex, VirB2	CP014745.1	pCJDM67L.gbk	67874	68137	Major pilus subunit of type IV secretion complex, VirB2	100
CP014745.1	pCJDM67L.gbk	68308	68631	FIG00470038: hypothetical protein	CP014745.1	pCJDM67L.gbk	68308	68631	FIG00470038: hypothetical protein	100
CP014745.1	pCJDM67L.gbk	68308	68631	FIG00470038: hypothetical protein	NZ_CP014743.1	pCJDM202.gbk	71052	71375	FIG00470038: hypothetical protein	99.38
CP014745.1	pCJDM67L.gbk	68622	69029	Virulence-associated protein 2	NZ_CP014743.1	pCJDM202.gbk	71366	71743	Virulence-associated protein 2	94.79
CP014745.1	pCJDM67L.gbk	68622	69029	Virulence-associated protein 2	CP014745.1	pCJDM67L.gbk	68622	69029	Virulence-associated protein 2	100
CP014745.1	pCJDM67L.gbk	69026	69640	Site-specific recombinase, resolvase family	NZ_CP014743.1	pCJDM202.gbk	71740	72354	Site-specific recombinase, resolvase family	87.46
CP014745.1	pCJDM67L.gbk	69026	69640	Site-specific recombinase, resolvase family	CP014745.1	pCJDM67L.gbk	69026	69640	Site-specific recombinase, resolvase family	100
CP014745.1	pCJDM67L.gbk	69770	71563	FIG00470960: hypothetical protein	NZ_CP014743.1	pCJDM202.gbk	72477	74270	FIG00470960: hypothetical protein	96.65
CP014745.1	pCJDM67L.gbk	69770	71563	FIG00470960: hypothetical protein	CP014745.1	pCJDM67L.gbk	69770	71563	FIG00470960: hypothetical protein	100
CP014745.1	pCJDM67L.gbk	71732	71950	FIG00470952: hypothetical protein	CP014745.1	pCJDM67L.gbk	71732	71950	FIG00470952: hypothetical protein	100
CP014745.1	pCJDM67L.gbk	71732	71950	FIG00470952: hypothetical protein	NZ_CP014743.1	pCJDM202.gbk	74470	74688	FIG00470952: hypothetical protein	94.52
CP014745.1	pCJDM67L.gbk	72922	73185	IncQ plasmid conjugative transfer protein TraG	NZ_CP014743.1	pCJDM202.gbk	75582	75845	IncQ plasmid conjugative transfer protein TraG	99.24
CP014745.1	pCJDM67L.gbk	72922	73185	IncQ plasmid conjugative transfer protein TraG	CP014745.1	pCJDM67L.gbk	72922	73185	IncQ plasmid conjugative transfer protein TraG	100
CP014745.1	pCJDM67L.gbk	73292	74518	DNA primase (EC 2.7.7.-)	NZ_CP014743.1	pCJDM202.gbk	38746	39975	DNA primase (EC 2.7.7.-)	91.21
CP014745.1	pCJDM67L.gbk	73292	74518	DNA primase (EC 2.7.7.-)	CP014745.1	pCJDM67L.gbk	39993	41222	DNA primase (EC 2.7.7.-)	91.21
CP014745.1	pCJDM67L.gbk	73292	74518	DNA primase (EC 2.7.7.-)	CP014745.1	pCJDM67L.gbk	73292	74518	DNA primase (EC 2.7.7.-)	100
CP014745.1	pCJDM67L.gbk	73292	74518	DNA primase (EC 2.7.7.-)	NZ_CP014743.1	pCJDM202.gbk	75953	77179	DNA primase (EC 2.7.7.-)	96.9
CP014745.1	pCJDM67L.gbk	74637	75290	FIG00469861: hypothetical protein	CP014745.1	pCJDM67L.gbk	74637	75290	FIG00469861: hypothetical protein	100
CP014745.1	pCJDM67L.gbk	74637	75290	FIG00469861: hypothetical protein	NZ_CP014743.1	pCJDM202.gbk	77298	77951	FIG00469861: hypothetical protein	99.54
CP014745.1	pCJDM67L.gbk	74637	75290	FIG00469861: hypothetical protein	CP014745.1	pCJDM67L.gbk	41311	41964	FIG00469861: hypothetical protein	94.34
CP014745.1	pCJDM67L.gbk	74637	75290	FIG00469861: hypothetical protein	NZ_CP014743.1	pCJDM202.gbk	40064	40717	FIG00469861: hypothetical protein	92.51
CP014745.1	pCJDM67L.gbk	75294	75536	FIG00471711: hypothetical protein	CP014745.1	pCJDM67L.gbk	75294	75536	FIG00471711: hypothetical protein	100
CP014745.1	pCJDM67L.gbk	75294	75536	FIG00471711: hypothetical protein	NZ_CP014743.1	pCJDM202.gbk	77955	78566	FIG00471711: hypothetical protein	100
CP014745.1	pCJDM67L.gbk	75609	75905	FIG00471711: hypothetical protein	NZ_CP014743.1	pCJDM202.gbk	77955	78566	FIG00471711: hypothetical protein	100
CP014745.1	pCJDM67L.gbk	75609	75905	FIG00471711: hypothetical protein	CP014745.1	pCJDM67L.gbk	75609	75905	FIG00471711: hypothetical protein	100
CP014745.1	pCJDM67L.gbk	75934	76215	FIG00470991: hypothetical protein	CP014745.1	pCJDM67L.gbk	75934	76215	FIG00470991: hypothetical protein	100
CP014745.1	pCJDM67L.gbk	75934	76215	FIG00470991: hypothetical protein	NZ_CP014743.1	pCJDM202.gbk	78595	78876	FIG00470991: hypothetical protein	99.65
CP014745.1	pCJDM67L.gbk	76409	76960	Ribbon-helix-helix protein, copG family domain protein	CP014745.1	pCJDM67L.gbk	76409	76960	Ribbon-helix-helix protein, copG family domain protein	100
CP014745.1	pCJDM67L.gbk	76409	76960	Ribbon-helix-helix protein, copG family domain protein	NZ_CP014743.1	pCJDM202.gbk	79070	79621	Ribbon-helix-helix protein, copG family domain protein	100
CP014745.1	pCJDM67L.gbk	76960	78348	IncQ plasmid conjugative transfer DNA nicking endonuclease TraR (pTi VirD2 homolog)	CP014745.1	pCJDM67L.gbk	76960	78348	IncQ plasmid conjugative transfer DNA nicking endonuclease TraR (pTi VirD2 homolog)	100
CP014745.1	pCJDM67L.gbk	76960	78348	IncQ plasmid conjugative transfer DNA nicking endonuclease TraR (pTi VirD2 homolog)	NZ_CP014743.1	pCJDM202.gbk	79621	81009	IncQ plasmid conjugative transfer DNA nicking endonuclease TraR (pTi VirD2 homolog)	100
CP014745.1	pCJDM67L.gbk	78478	79422	hypothetical protein	NZ_CP014743.1	pCJDM202.gbk	81139	82083	hypothetical protein	100
CP014745.1	pCJDM67L.gbk	78478	79422	hypothetical protein	CP014745.1	pCJDM67L.gbk	78478	79422	hypothetical protein	100
CP014745.1	pCJDM67L.gbk	79514	85309	helicase, Snf2 family	CP014745.1	pCJDM67L.gbk	79514	85309	helicase, Snf2 family	100
CP014745.1	pCJDM67L.gbk	79514	85309	helicase, Snf2 family	NZ_CP014743.1	pCJDM202.gbk	82175	87970	helicase, Snf2 family	100
CP014745.1	pCJDM67L.gbk	85356	85622	FIG00469707: hypothetical protein	CP014745.1	pCJDM67L.gbk	85356	85622	FIG00469707: hypothetical protein	100
CP014745.1	pCJDM67L.gbk	85356	85622	FIG00469707: hypothetical protein	CP014745.1	pCJDM67L.gbk	43033	43299	FIG00469707: hypothetical protein	95.13
CP014745.1	pCJDM67L.gbk	85356	85622	FIG00469707: hypothetical protein	NZ_CP014743.1	pCJDM202.gbk	41786	42052	FIG00469707: hypothetical protein	95.13
CP014745.1	pCJDM67L.gbk	85356	85622	FIG00469707: hypothetical protein	NZ_CP014743.1	pCJDM202.gbk	88017	88283	FIG00469707: hypothetical protein	100
CP014745.1	pCJDM67L.gbk	85625	86185	FIG00469385: hypothetical protein	NZ_CP014743.1	pCJDM202.gbk	88286	88846	FIG00469385: hypothetical protein	100
CP014745.1	pCJDM67L.gbk	85625	86185	FIG00469385: hypothetical protein	CP014745.1	pCJDM67L.gbk	85625	86185	FIG00469385: hypothetical protein	100
CP014745.1	pCJDM67L.gbk	85625	86185	FIG00469385: hypothetical protein	NZ_CP014743.1	pCJDM202.gbk	42055	42615	FIG00469385: hypothetical protein	97.5
CP014745.1	pCJDM67L.gbk	85625	86185	FIG00469385: hypothetical protein	CP014745.1	pCJDM67L.gbk	43302	43862	FIG00469385: hypothetical protein	95.01
CP014745.1	pCJDM67L.gbk	86227	86352	hypothetical protein	NZ_CP014743.1	pCJDM202.gbk	88888	89013	hypothetical protein	100
CP014745.1	pCJDM67L.gbk	86227	86352	hypothetical protein	CP014745.1	pCJDM67L.gbk	86227	86352	hypothetical protein	100
CP014745.1	pCJDM67L.gbk	87633	89228	Glycerate kinase (EC 2.7.1.31)	CP014745.1	pCJDM67L.gbk	87633	89228	Glycerate kinase (EC 2.7.1.31)	100
CP014745.1	pCJDM67L.gbk	87633	89228	Glycerate kinase (EC 2.7.1.31)	NZ_CP014743.1	pCJDM202.gbk	90294	91889	Glycerate kinase (EC 2.7.1.31)	100
CP014745.1	pCJDM67L.gbk	89236	91170	hypothetical protein	NZ_CP014743.1	pCJDM202.gbk	35062	36429	hypothetical protein	100
CP014745.1	pCJDM67L.gbk	89236	91170	hypothetical protein	CP014745.1	pCJDM67L.gbk	32886	37676	hypothetical protein	99.92
CP014745.1	pCJDM67L.gbk	89236	91170	hypothetical protein	CP014745.1	pCJDM67L.gbk	89236	91170	hypothetical protein	100
CP014745.1	pCJDM67L.gbk	89236	91170	hypothetical protein	NZ_CP014743.1	pCJDM202.gbk	91897	93831	hypothetical protein	100
CP014745.1	pCJDM67L.gbk	91160	91906	hypothetical protein	CP014745.1	pCJDM67L.gbk	91160	91906	hypothetical protein	100
CP014745.1	pCJDM67L.gbk	91160	91906	hypothetical protein	NZ_CP014743.1	pCJDM202.gbk	93821	94567	hypothetical protein	100
CP014745.1	pCJDM67L.gbk	91951	95868	predicted membrane-associated	NZ_CP014743.1	pCJDM202.gbk	94612	98529	predicted membrane-associated	100
CP014745.1	pCJDM67L.gbk	91951	95868	predicted membrane-associated	CP014745.1	pCJDM67L.gbk	91951	95868	predicted membrane-associated	100
CP014745.1	pCJDM67L.gbk	95887	97173	FIG00469624: hypothetical protein	NZ_CP014743.1	pCJDM202.gbk	30383	31615	FIG00469624: hypothetical protein	88.76
CP014745.1	pCJDM67L.gbk	95887	97173	FIG00469624: hypothetical protein	CP014745.1	pCJDM67L.gbk	95887	97173	FIG00469624: hypothetical protein	100
CP014745.1	pCJDM67L.gbk	95887	97173	FIG00469624: hypothetical protein	CP014745.1	pCJDM67L.gbk	31574	32875	FIG00469624: hypothetical protein	90.82
CP014745.1	pCJDM67L.gbk	95887	97173	FIG00469624: hypothetical protein	NZ_CP014743.1	pCJDM202.gbk	98548	99834	FIG00469624: hypothetical protein	100
CP014745.1	pCJDM67L.gbk	97227	98030	FIG00470730: hypothetical protein	CP014745.1	pCJDM67L.gbk	97227	98030	FIG00470730: hypothetical protein	100
CP014745.1	pCJDM67L.gbk	97227	98030	FIG00470730: hypothetical protein	NZ_CP014743.1	pCJDM202.gbk	99888	100691	FIG00470730: hypothetical protein	100
CP014745.1	pCJDM67L.gbk	98466	100727	IncF plasmid conjugative transfer protein TraG	NZ_CP014743.1	pCJDM202.gbk	101127	103388	IncF plasmid conjugative transfer protein TraG	100
CP014745.1	pCJDM67L.gbk	98466	100727	IncF plasmid conjugative transfer protein TraG	CP014745.1	pCJDM67L.gbk	98466	100727	IncF plasmid conjugative transfer protein TraG	100
CP014745.1	pCJDM67L.gbk	100724	100918	hypothetical protein	NZ_CP014743.1	pCJDM202.gbk	103385	103579	hypothetical protein	100
CP014745.1	pCJDM67L.gbk	100724	100918	hypothetical protein	CP014745.1	pCJDM67L.gbk	100724	100918	hypothetical protein	100
CP014745.1	pCJDM67L.gbk	100955	101089	hypothetical protein	NZ_CP014743.1	pCJDM202.gbk	103616	103855	hypothetical protein	100
CP014745.1	pCJDM67L.gbk	100955	101089	hypothetical protein	CP014745.1	pCJDM67L.gbk	100955	101089	hypothetical protein	100
CP014745.1	pCJDM67L.gbk	101206	101487	Domain of unknown function (DUF332) superfamily	NZ_CP014743.1	pCJDM202.gbk	103867	104148	Domain of unknown function (DUF332) superfamily	100
CP014745.1	pCJDM67L.gbk	101206	101487	Domain of unknown function (DUF332) superfamily	CP014745.1	pCJDM67L.gbk	101206	101487	Domain of unknown function (DUF332) superfamily	100
CP014745.1	pCJDM67L.gbk	101474	101701	FIG00472656: hypothetical protein	NZ_CP014743.1	pCJDM202.gbk	104135	104362	FIG00472656: hypothetical protein	100
CP014745.1	pCJDM67L.gbk	101474	101701	FIG00472656: hypothetical protein	CP014745.1	pCJDM67L.gbk	101474	101701	FIG00472656: hypothetical protein	100
CP014745.1	pCJDM67L.gbk	101835	102194	hypothetical protein	CP014745.1	pCJDM67L.gbk	101835	102194	hypothetical protein	100
CP014745.1	pCJDM67L.gbk	101835	102194	hypothetical protein	NZ_CP014743.1	pCJDM202.gbk	104496	104855	hypothetical protein	100
CP014745.1	pCJDM67L.gbk	102198	102425	hypothetical protein	NZ_CP014743.1	pCJDM202.gbk	104859	105086	hypothetical protein	100
CP014745.1	pCJDM67L.gbk	102198	102425	hypothetical protein	CP014745.1	pCJDM67L.gbk	102198	102425	hypothetical protein	100
CP014745.1	pCJDM67L.gbk	102682	102861	hypothetical protein	CP014745.1	pCJDM67L.gbk	102682	102861	hypothetical protein	100
CP014745.1	pCJDM67L.gbk	102682	102861	hypothetical protein	NZ_CP014743.1	pCJDM202.gbk	105343	105522	hypothetical protein	100
CP014745.1	pCJDM67L.gbk	102889	103290	FIG00772577: hypothetical protein	NZ_CP014743.1	pCJDM202.gbk	105550	105951	FIG00772577: hypothetical protein	100
CP014745.1	pCJDM67L.gbk	102889	103290	FIG00772577: hypothetical protein	CP014745.1	pCJDM67L.gbk	102889	103290	FIG00772577: hypothetical protein	100
CP014745.1	pCJDM67L.gbk	103747	104316	FIG00469861: hypothetical protein	NZ_CP014743.1	pCJDM202.gbk	106408	106977	FIG00469861: hypothetical protein	100
CP014745.1	pCJDM67L.gbk	103747	104316	FIG00469861: hypothetical protein	CP014745.1	pCJDM67L.gbk	103747	104316	FIG00469861: hypothetical protein	100
CP014745.1	pCJDM67L.gbk	104586	105593	FIG00471674: hypothetical protein	CP014745.1	pCJDM67L.gbk	104586	105593	FIG00471674: hypothetical protein	100
CP014745.1	pCJDM67L.gbk	104586	105593	FIG00471674: hypothetical protein	NZ_CP014743.1	pCJDM202.gbk	107247	108254	FIG00471674: hypothetical protein	100
CP014745.1	pCJDM67L.gbk	106184	106303	hypothetical protein	NZ_CP014743.1	pCJDM202.gbk	108845	108964	hypothetical protein	100
CP014745.1	pCJDM67L.gbk	106184	106303	hypothetical protein	CP014745.1	pCJDM67L.gbk	106184	106303	hypothetical protein	100
CP014745.1	pCJDM67L.gbk	106534	106647	hypothetical protein	CP014745.1	pCJDM67L.gbk	106534	106647	hypothetical protein	100
CP014745.1	pCJDM67L.gbk	106534	106647	hypothetical protein	NZ_CP014743.1	pCJDM202.gbk	109195	109308	hypothetical protein	100
CP014745.1	pCJDM67L.gbk	106743	106985	hypothetical protein	NZ_CP014743.1	pCJDM202.gbk	109403	109645	hypothetical protein	100
CP014745.1	pCJDM67L.gbk	106743	106985	hypothetical protein	CP014745.1	pCJDM67L.gbk	106743	106985	hypothetical protein	100
CP014745.1	pCJDM67L.gbk	107956	108147	conserved hypothetical protein	CP014745.1	pCJDM67L.gbk	107956	108147	conserved hypothetical protein	100
CP014745.1	pCJDM67L.gbk	107956	108147	conserved hypothetical protein	NZ_CP014743.1	pCJDM202.gbk	110616	110807	conserved hypothetical protein	100
CP014745.1	pCJDM67L.gbk	108140	108523	conserved hypothetical protein	CP014745.1	pCJDM67L.gbk	108140	108523	conserved hypothetical protein	100
CP014745.1	pCJDM67L.gbk	108140	108523	conserved hypothetical protein	NZ_CP014743.1	pCJDM202.gbk	110800	111183	conserved hypothetical protein	100
CP014745.1	pCJDM67L.gbk	108609	108854	conserved hypothetical protein	NZ_CP014743.1	pCJDM202.gbk	111269	111514	conserved hypothetical protein	100
CP014745.1	pCJDM67L.gbk	108609	108854	conserved hypothetical protein	CP014745.1	pCJDM67L.gbk	108609	108854	conserved hypothetical protein	100
CP014745.1	pCJDM67L.gbk	108933	109595	hypothetical protein	CP014745.1	pCJDM67L.gbk	108933	109595	hypothetical protein	100
CP014745.1	pCJDM67L.gbk	108933	109595	hypothetical protein	NZ_CP014743.1	pCJDM202.gbk	111593	112255	hypothetical protein	100
CP014745.1	pCJDM67L.gbk	110587	110748	hypothetical protein	CP014745.1	pCJDM67L.gbk	110587	110748	hypothetical protein	100
CP014745.1	pCJDM67L.gbk	110587	110748	hypothetical protein	NZ_CP014743.1	pCJDM202.gbk	113247	113408	hypothetical protein	100
CP014745.1	pCJDM67L.gbk	110796	110930	transcriptional regulator, Cro/CI family	CP014745.1	pCJDM67L.gbk	110796	110930	transcriptional regulator, Cro/CI family	100
CP014745.1	pCJDM67L.gbk	110796	110930	transcriptional regulator, Cro/CI family	NZ_CP014743.1	pCJDM202.gbk	113456	113590	transcriptional regulator, Cro/CI family	100
CP014745.1	pCJDM67L.gbk	110911	111255	FIG00470782: hypothetical protein	CP014745.1	pCJDM67L.gbk	110911	111255	FIG00470782: hypothetical protein	100
CP014745.1	pCJDM67L.gbk	110911	111255	FIG00470782: hypothetical protein	NZ_CP014743.1	pCJDM202.gbk	113571	113915	FIG00470782: hypothetical protein	100
CP014745.1	pCJDM67L.gbk	111294	111626	hypothetical protein	CP014745.1	pCJDM67L.gbk	111294	111626	hypothetical protein	100
CP014745.1	pCJDM67L.gbk	111294	111626	hypothetical protein	NZ_CP014743.1	pCJDM202.gbk	113969	114286	hypothetical protein	100
CP014745.1	pCJDM67L.gbk	111872	112012	hypothetical protein	NZ_CP014743.1	pCJDM202.gbk	114532	114672	hypothetical protein	100
CP014745.1	pCJDM67L.gbk	111872	112012	hypothetical protein	CP014745.1	pCJDM67L.gbk	111872	112012	hypothetical protein	100
CP014745.1	pCJDM67L.gbk	112038	112151	hypothetical protein	NZ_CP014743.1	pCJDM202.gbk	114698	114811	hypothetical protein	100
CP014745.1	pCJDM67L.gbk	112038	112151	hypothetical protein	CP014745.1	pCJDM67L.gbk	112038	112151	hypothetical protein	100
CP014745.1	pCJDM67L.gbk	112157	112537	FIG00469806: hypothetical protein	CP014745.1	pCJDM67L.gbk	112157	112537	FIG00469806: hypothetical protein	100
CP014745.1	pCJDM67L.gbk	112157	112537	FIG00469806: hypothetical protein	NZ_CP014743.1	pCJDM202.gbk	114817	115197	FIG00469806: hypothetical protein	100
CP014745.1	pCJDM67L.gbk	112883	113026	hypothetical protein	CP014745.1	pCJDM67L.gbk	112883	113026	hypothetical protein	100
CP014745.1	pCJDM67L.gbk	112883	113026	hypothetical protein	NZ_CP014743.1	pCJDM202.gbk	115543	115686	hypothetical protein	100
CP014745.1	pCJDM67L.gbk	113085	113363	hypothetical protein	NZ_CP014743.1	pCJDM202.gbk	115745	116023	hypothetical protein	99.64
CP014745.1	pCJDM67L.gbk	113085	113363	hypothetical protein	CP014745.1	pCJDM67L.gbk	113085	113363	hypothetical protein	100
CP014745.1	pCJDM67L.gbk	113407	113550	hypothetical protein	CP014745.1	pCJDM67L.gbk	113407	113550	hypothetical protein	100
CP014745.1	pCJDM67L.gbk	113407	113550	hypothetical protein	NZ_CP014743.1	pCJDM202.gbk	116067	116210	hypothetical protein	100
CP014745.1	pCJDM67L.gbk	113738	113854	hypothetical protein	CP014745.1	pCJDM67L.gbk	113738	113854	hypothetical protein	100
CP014745.1	pCJDM67L.gbk	113738	113854	hypothetical protein	NZ_CP014743.1	pCJDM202.gbk	116398	116514	hypothetical protein	98.29
CP014745.1	pCJDM67L.gbk	113863	114000	hypothetical protein	NZ_CP014743.1	pCJDM202.gbk	116523	116660	hypothetical protein	100
CP014745.1	pCJDM67L.gbk	113863	114000	hypothetical protein	CP014745.1	pCJDM67L.gbk	113863	114000	hypothetical protein	100
CP014745.1	pCJDM67L.gbk	114103	114333	Erythrocyte membrane-associated antigen	CP014745.1	pCJDM67L.gbk	114103	114333	Erythrocyte membrane-associated antigen	100
CP014745.1	pCJDM67L.gbk	114103	114333	Erythrocyte membrane-associated antigen	NZ_CP014743.1	pCJDM202.gbk	116763	116993	Erythrocyte membrane-associated antigen	100
CP014745.1	pCJDM67L.gbk	114562	115500	Integrase-recombinase protein XERCD family	CP014745.1	pCJDM67L.gbk	114562	115500	Integrase-recombinase protein XERCD family	100
CP014745.1	pCJDM67L.gbk	114562	115500	Integrase-recombinase protein XERCD family	NZ_CP014743.1	pCJDM202.gbk	117222	118160	Integrase-recombinase protein XERCD family	100
CP014745.1	pCJDM67L.gbk	115543	115875	hypothetical protein	CP014745.1	pCJDM67L.gbk	115543	115875	hypothetical protein	100
CP014745.1	pCJDM67L.gbk	115543	115875	hypothetical protein	NZ_CP014743.1	pCJDM202.gbk	118203	118535	hypothetical protein	100
CP014745.1	pCJDM67L.gbk	116253	116414	hypothetical protein	CP014745.1	pCJDM67L.gbk	116253	116414	hypothetical protein	100
CP014745.1	pCJDM67L.gbk	116253	116414	hypothetical protein	NZ_CP014743.1	pCJDM202.gbk	118913	119074	hypothetical protein	100
NZ_CP014743.1	pCJDM202.gbk	56	952	VgrG protein	CP014745.1	pCJDM67L.gbk	14584	17085	VgrG protein	100
NZ_CP014743.1	pCJDM202.gbk	56	952	VgrG protein	CP014745.1	pCJDM67L.gbk	56	952	VgrG protein	100
NZ_CP014743.1	pCJDM202.gbk	56	952	VgrG protein	NZ_CP014743.1	pCJDM202.gbk	13397	15898	VgrG protein	100
NZ_CP014743.1	pCJDM202.gbk	56	952	VgrG protein	NZ_CP014743.1	pCJDM202.gbk	56	952	VgrG protein	100
NZ_CP014743.1	pCJDM202.gbk	12120	12464	hypothetical protein	NZ_CP014743.1	pCJDM202.gbk	12120	12464	hypothetical protein	100
NZ_CP014743.1	pCJDM202.gbk	44548	44853	FIG00471069: hypothetical protein	NZ_CP014743.1	pCJDM202.gbk	44548	44853	FIG00471069: hypothetical protein	100
NZ_CP014743.1	pCJDM202.gbk	44843	45031	TolA protein	NZ_CP014743.1	pCJDM202.gbk	44843	45031	TolA protein	100
NZ_CP014743.1	pCJDM202.gbk	45205	46353	replication protein	NZ_CP014743.1	pCJDM202.gbk	45205	46353	replication protein	100
NZ_CP014743.1	pCJDM202.gbk	46546	46968	hypothetical protein	NZ_CP014743.1	pCJDM202.gbk	46546	46968	hypothetical protein	100
NZ_CP014743.1	pCJDM202.gbk	46921	47304	FIG00471024: hypothetical protein	NZ_CP014743.1	pCJDM202.gbk	46921	47304	FIG00471024: hypothetical protein	100
NZ_CP014743.1	pCJDM202.gbk	47263	47586	TolA protein	NZ_CP014743.1	pCJDM202.gbk	47263	47586	TolA protein	100
NZ_CP014743.1	pCJDM202.gbk	59312	59977	Phage Rha protein	NZ_CP014743.1	pCJDM202.gbk	59312	59977	Phage Rha protein	100
NZ_CP014743.1	pCJDM202.gbk	74274	74477	FIG00471111: hypothetical protein	NZ_CP014743.1	pCJDM202.gbk	74274	74477	FIG00471111: hypothetical protein	100
NZ_CP014743.1	pCJDM202.gbk	75200	75457	FIG00471323: hypothetical protein	NZ_CP014743.1	pCJDM202.gbk	75200	75457	FIG00471323: hypothetical protein	100
NZ_CP014743.1	pCJDM202.gbk	89609	89881	hypothetical protein	NZ_CP014743.1	pCJDM202.gbk	89609	89881	hypothetical protein	100

## Sheet: Table S4
Table S4. Core genome among Campylobacter jejuni/coli plasmids possessing Type VI secretion system. Genbank file of plasmid strains were used for analysis in Gview server (https://server.gview.ca/) with default setting.
Sequence ID	File	Start	End	Product	Hit Sequence ID	Hit File	Hit Locus	Hit Start	Hit End	Hit Gene	Hit Product	Percent Identity
NZ_CP014743.1	pCJDM202.gbk	56	952	VgrG protein	CP017026	sequence_for_all_plasmid_with_type_VI_secretion_system.gb	CC14983A_a0039	38519	41032	tssI1	type VI secretion system, secreted protein	91.87
					CP014743		A0W69_08910	56	952		VgrG protein	100
					CP017417		MTVDSCj13_b0055	44826	47327		Phage late control gene D protein (GPD)	100
					CP025282		CXQ83_09350	87811	90327		type VI secretion protein VgrG	97.44
					CP017026		CC14983A_a0166	160499	163015	tssI2	type VI secretion system, secreted protein	97.1
					CP018901		BU815_09525	107212	107793		VgrG protein	96.26
					CP014743		A0W69_08980	13397	15898		type VI secretion protein VgrG	100
					CP017417		MTVDSCj13_b0042	31485	32381		hypothetical protein	100
					CP018901		BU815_09510	102005	104521		type VI secretion protein VgrG	96.83
					CP014745		A0W68_09010	14584	17085		type VI secretion protein VgrG	100
					CP014345		AXW77_08990	72028	74529		type VI secretion protein VgrG	99.89
					CP014345		AXW77_08920	58687	59583		VgrG protein	99.89
					CP014745		A0W68_08935	56	952		VgrG protein	100
		1201	1833	hypothetical protein	CP014345		AXW77_08925	59832	60464		hypothetical protein	100
					CP018901		BU815_09505	101229	101861		hypothetical protein	99.21
					CP014745		A0W68_08940	1201	1833		hypothetical protein	100
					CP014743		A0W69_08915	1201	1833		hypothetical protein	100
					CP017417		MTVDSCj13_b0043	32630	33262		hypothetical protein	100
					CP025282		CXQ83_09345	87035	87667		hypothetical protein	99.21
					CP017026		CC14983A_a0165	159723	160355		hypothetical protein	99.21
		1833	2183	conserved hypothetical protein	CP017417		MTVDSCj13_b0044	33262	33612		hypothetical protein	100
					CP025282		CXQ83_09340	86685	87035		DUF4299 domain-containing protein	99.15
					CP017026		CC14983A_a0164	159373	159723		putative protein (DUF4299 domain)	99.43
					CP018901		BU815_09500	100879	101229		hypothetical protein	99.15
					CP014345		AXW77_08930	60464	60814		hypothetical protein	100
					CP014743		A0W69_08920	1833	2183		hypothetical protein	100
					CP014745		A0W68_08945	1833	2183		hypothetical protein	100
		2268	2834	conserved hypothetical protein	CP025282		CXQ83_09335	86034	86600		hypothetical protein	95.94
					CP025282		CXQ83_09305	82099	82665		hypothetical protein	93.72
					CP014743		A0W69_08925	2268	2834		hypothetical protein	100
					CP018901		BU815_09495	100228	100794		hypothetical protein	95.77
					CP014745		A0W68_08950	2268	2834		hypothetical protein	100
					CP018901		BU815_09460	96295	96861		hypothetical protein	93.32
					CP014345		AXW77_08935	60899	61465		hypothetical protein	100
					CP017026		CC14983A_a0163	158722	159288		hypothetical protein	93.15
					CP017417		MTVDSCj13_b0045	33697	34263		hypothetical protein	100
		2831	3610	hypothetical protein	CP025282		CXQ83_09285	79849	80331		hypothetical protein	95.24
					CP018901		BU815_09455	95588	96295		hypothetical protein	92.06
					CP025282		CXQ83_09330	85327	86034		hypothetical protein	93.19
					CP018901		BU815_09490	99521	100228		hypothetical protein	93.33
					CP018901		BU815_09470	97557	98141		hypothetical protein	95.24
					CP014743		A0W69_08930	2831	3541		hypothetical protein	100
					CP025282		CXQ83_09260	76584	77609		DUF4237 domain-containing protein	95.24
					CP017417		MTVDSCj13_b0046	34260	35039		putative nuclease	100
					CP025282		CXQ83_09315	83363	83947		hypothetical protein	94.99
					CP017026		CC14983A_a0162	157946	158722		HNH/ENDO VII superfamily nuclease (AHH domain)	92.25
					CP014745		A0W68_08955	2831	3541		hypothetical protein	100
					CP025282		CXQ83_09270	78306	78788		hypothetical protein	95.24
					CP014345		AXW77_08940	61462	62172		hypothetical protein	100
					CP018901		BU815_09445	93866	94891		hypothetical protein	95.24
					CP017026		CC14983A_a0159	155986	156942		hypothetical protein	95.3
					CP025282		CXQ83_09300	81392	82099		hypothetical protein	92.06
		3669	3908	predicted secreted protein	CP014745		A0W68_08960	3669	4087		hypothetical protein	100
					CP025282		CXQ83_09325	84641	85198		hypothetical protein	87.4
					CP014743		A0W69_08935	3669	4087		hypothetical protein	100
					CP017026		CC14983A_a0161	157333	157887		hypothetical protein	94.58
					CP025282		CXQ83_09265	77623	78177		hypothetical protein	94.17
					CP014345		AXW77_08945	62300	62718		hypothetical protein	100
					CP017417		MTVDSCj13_b0047	35098	35337		hypothetical protein	100
					CP018901		BU815_09485	98835	99392		hypothetical protein	87.4
					CP018901		BU815_09450	94905	95459		hypothetical protein	94.17
		5243	9130	hypothetical protein	CP017026		CC14983A_a0171	167198	169804		hypothetical protein	96.06
					CP017026		CC14983A_a0168	163786	165693		hypothetical protein	98.47
					CP025282		CXQ83_09365	91834	93642		hypothetical protein	98.47
					CP014745		A0W68_08970	6548	7639		hypothetical protein	95.97
					CP014345		AXW77_08960	66256	67761		hypothetical protein	100
					CP014345		AXW77_08955	65179	66270		hypothetical protein	99.91
					CP014743		A0W69_08950	7625	9130		hypothetical protein	100
					CP018901		BU815_09565	114122	115222		hypothetical protein	94.93
					CP017417		MTVDSCj13_b0049	36672	40559		hypothetical protein	100
					CP025282		CXQ83_09385	96652	97752		hypothetical protein	95.02
					CP018901		BU815_09545	110572	111111		hypothetical protein	98.47
					CP014743		A0W69_08945	6548	7639		hypothetical protein	100
		10038	11051	hypothetical protein	CP014345		AXW77_08970	68669	69682		hypothetical protein	100
					CP017417		MTVDSCj13_b0051	41467	42480		hypothetical protein	100
					CP017026		CC14983A_a0171	167198	169804		hypothetical protein	97.3
					CP017026		CC14983A_a0168	163786	165693		hypothetical protein	97.95
					CP018901		BU815_09560	112616	113614		hypothetical protein	97.3
					CP014745		A0W68_08990	11225	12238		hypothetical protein	99.9
					CP025282		CXQ83_09365	91834	93642		hypothetical protein	97.95
					CP014743		A0W69_08960	10038	11051		hypothetical protein	100
					CP025282		CXQ83_09380	95146	96144		hypothetical protein	97.3
		11054	12130	FIG00472637: hypothetical protein	CP014743		A0W69_08965	11054	12130		hypothetical protein	100
					CP014345		AXW77_08975	69685	70761		hypothetical protein	100
					CP017026		CC14983A_a0170	166119	167195		hypothetical protein	99.63
					CP017417		MTVDSCj13_b0052	42483	43559		hypothetical protein	100
					CP014745		A0W68_08995	12241	13317		hypothetical protein	100
					CP025282		CXQ83_09375	94068	95143		hypothetical protein	99.63
					CP018901		BU815_09555	111537	112613		hypothetical protein	99.72
		12120	12464	hypothetical protein	CP014743		A0W69_08970	12120	12464		hypothetical protein	100
					CP017417		MTVDSCj13_b0053	43549	43893		hypothetical protein	100
					CP014745		A0W68_09000	13307	13651		hypothetical protein	100
					CP018901		BU815_09550	111203	111547		hypothetical protein	99.71
					CP014345		AXW77_08980	70751	71095		hypothetical protein	100
					CP017026		CC14983A_a0169	165785	166129		hypothetical protein	99.71
					CP025282		CXQ83_09370	93734	94078		hypothetical protein	99.71
		13397	15898	VgrG protein	CP017026		CC14983A_a0039	38519	41032	tssI1	type VI secretion system, secreted protein	98.46
					CP025282		CXQ83_09220	65913	68564		type VI secretion protein VgrG	97.87
					CP014743		A0W69_08910	56	952		VgrG protein	100
					CP017417		MTVDSCj13_b0055	44826	47327		Phage late control gene D protein (GPD)	100
					CP025282		CXQ83_09350	87811	90327		type VI secretion protein VgrG	98.09
					CP017026		CC14983A_a0166	160499	163015	tssI2	type VI secretion system, secreted protein	98.13
					CP018901		BU815_09525	107212	107793		VgrG protein	96.26
					CP014743		A0W69_08980	13397	15898		type VI secretion protein VgrG	100
					CP018901		BU815_09405	83042	85690		type VI secretion protein VgrG	97.87
					CP017417		MTVDSCj13_b0042	31485	32381		hypothetical protein	100
					CP018901		BU815_09510	102005	104521		type VI secretion protein VgrG	97.64
					CP014745		A0W68_09010	14584	17085		type VI secretion protein VgrG	100
					CP014345		AXW77_08990	72028	74529		type VI secretion protein VgrG	99.92
					CP014745		A0W68_08935	56	952		VgrG protein	100
					CP014345		AXW77_08920	58687	59583		VgrG protein	99.89
		16048	16956	Uncharacterized protein ImpH/VasB	CP014743		A0W69_08985	16048	16956		type VI secretion protein	100
					CP018901		BU815_09400	81984	82892		type VI secretion protein	99.34
					CP014345		AXW77_08995	74679	75587		type VI secretion protein	99.89
					CP014745		A0W68_09015	17235	18143		type VI secretion protein	100
					CP017026		CC14983A_a0040	41182	42090	tssG	type VI secretion system protein	99.34
					CP025282		CXQ83_09215	64855	65763		type VI secretion system baseplate subunit TssG	99.56
					CP017417		MTVDSCj13_b0056	47477	48385		Type VI secretion system protein TssG	100
		16953	18674	Protein ImpG/VasA	CP017417		MTVDSCj13_b0057	48382	50103		Type VI secretion system protein TssF	99.94
					CP014743		A0W69_08990	16953	18674		type VI secretion protein	100
					CP025282		CXQ83_09210	63137	64858	vasA	type VI secretion system baseplate subunit TssF	99.59
					CP018901		BU815_09395	80266	81987		type VI secretion protein	99.77
					CP014345		AXW77_09000	75584	77305		type VI secretion protein	99.94
					CP017026		CC14983A_a0041	42087	43808	tssF	type VI secretion system protein	99.65
					CP014745		A0W68_09020	18140	19861		type VI secretion protein	99.94
		18671	19063	Uncharacterized protein similar to VCA0109	CP014345		AXW77_09005	77302	77694		hypothetical protein	100
					CP014743		A0W69_08995	18671	19063		hypothetical protein	100
					CP017417		MTVDSCj13_b0058	50100	50492		hypothetical protein	100
					CP025282		CXQ83_09205	62748	63140		type VI secretion system baseplate subunit TssE	98.73
					CP014745		A0W68_09025	19858	20250		hypothetical protein	100
					CP017026		CC14983A_a0042	43805	44197	tssE	type VI secretion system, baseplate protein	98.73
					CP018901		BU815_09390	79877	80269		hypothetical protein	98.73
[truncated: 351 more rows]

## Sheet: Table S5
Table S5. Pangenome analysis among T6SS bearing Campylobacter jejuni/coli plasmids. Genbank files of these plasmids were used for blast analysis (nucleotide) in Gview server with default setting.
[truncated: 1,493 more rows]
